# Supplementary material for: Transcriptional mechanisms underlying life‐history responses to climate change in the three‐spined stickleback
Source: Evol Appl. 2017 May 15;10(7):718–30. doi: 10.1111/eva.12487 (PMC5511362; doi:10.1111/eva.12487)
Supplement: Supplementary file 4 [file EVA-10-718-s004.xlsx]

## Sheet: Hoja1
	Table S2. General statistics of mapping for each sample in the brain and liver transcriptomes.
				General				General mapping
	Sample	Treatment	Tissue	Templates	Reads	Paired reads	Single reads	Mapped reads	Unmapped reads	Mapped paired reads	Unmapped paired reads	Mapped single reads	Unmapped single reads
	C6	Control	Brain	39901091	79802182	77255244	2546938	69418800	10383382	67885266	9369978	1533534	1013404
	W6	Warm	Brain	35609260	71218520	68607458	2611062	64262201	6956319	62688370	5919088	1573831	1037231
	C9	Control	Brain	27314155	54628310	52546720	2081590	49570062	5058248	48329134	4217586	1240928	840662
	W9	Warm	Brain	39541699	79083398	76191792	2891606	71845471	7237927	70105240	6086552	1740231	1151375
	W13	Warm	Brain	33111022	66222044	63842356	2379688	58224035	7998009	56784416	7057940	1439619	940069
	C13	Control	Brain	33161187	66322374	63946670	2375704	60897601	5424773	59447802	4498868	1449799	925905
	C6	Control	Liver	39074538	78149076	75842152	2306924	69800014	8349062	68380838	7461314	1419176	887748
	W6	Warm	Liver	41411880	82823760	80424608	2399152	69499733	13324027	68037626	12386982	1462107	937045
	C9	Control	Liver	36473243	72946486	70703464	2243022	66058900	6887586	64665288	6038176	1393612	849410
	W9	Warm	Liver	54807650	109615300	106260270	3355030	100723019	8892281	98621946	7638324	2101073	1253957
	W13	Warm	Liver	42244901	84489802	81861730	2628072	76676634	7813168	75014082	6847648	1662552	965520
	C13	Control	Liver	67960153	135920306	131808888	4111418	125339540	10580766	122783832	9025056	2555708	1555710
