# Supplementary material for: Transcriptional mechanisms underlying life‐history responses to climate change in the three‐spined stickleback
Source: Evol Appl. 2017 May 15;10(7):718–30. doi: 10.1111/eva.12487 (PMC5511362; doi:10.1111/eva.12487)
Supplement: Supplementary file 7 [file EVA-10-718-s007.xlsx]

## Sheet: Table S5
Table S5. Life-history data for control and warm-acclimated male sticklebacks. Size at the onset of the breeding season (standard length), relative size of red nuptial colour area in the early territorial period and individual peak and survival data are shown in separate worksheets (size, red and survival).

## Sheet: size
id	sire	dam	family	exp	growth_tank	st_length
2	a27	a19	1	c	b03	33
5	a27	a19	1	c	b03	33
6	a27	a19	1	c	b03	35.5
7	a27	a19	1	c	b03	36.5
8	a27	a19	1	c	b03	39.5
9	a27	a19	1	c	b03	34.5
11	a27	a19	1	w	c29	35
14	a27	a19	1	w	c29	37.5
15	a27	a19	1	w	c29	36
16	a27	a19	1	w	c29	33.5
17	a27	a19	1	w	c29	36
18	a27	a19	1	w	c29	37
19	a27	a19	1	w	c29	30
23	a27	a19	1	c	d18	38
25	a27	a19	1	c	d18	37
26	a27	a19	1	c	d18	37
27	a27	a19	1	c	d18	35
28	a27	a19	1	c	d18	35
29	a27	a19	1	c	d18	34.5
31	a27	a19	1	w	e10	35.5
33	a27	a19	1	w	e10	31.5
35	a27	a19	1	w	e10	42
36	a27	a19	1	w	e10	38
39	a12	a19	2	c	b18	33.5
40	a12	a19	2	c	b18	34.5
42	a12	a19	2	c	b18	33
44	a12	a19	2	c	b18	36
46	a12	a19	2	c	b18	41
47	a12	a19	2	c	b18	34
48	a12	a19	2	c	b18	36
49	a12	a19	2	w	c08	36
50	a12	a19	2	w	c08	35
51	a12	a19	2	w	c08	33
52	a12	a19	2	w	c08	40
53	a12	a19	2	w	c08	35.5
54	a12	a19	2	w	c08	37.5
58	a12	a19	2	c	d11	35.5
60	a12	a19	2	c	d11	38
64	a12	a19	2	c	d11	43.5
65	a12	a19	2	c	d11	37.5
67	a12	a19	2	c	d11	38
70	a12	a19	2	w	e28	34.5
71	a12	a19	2	w	e28	37
73	a12	a19	2	w	e28	40
74	a12	a19	2	w	e28	35
78	a20	a2	3	c	b05	37
79	a20	a2	3	c	b05	40
81	a20	a2	3	c	b05	37
82	a20	a2	3	c	b05	34
83	a20	a2	3	c	b05	36.5
84	a20	a2	3	c	b05	38
88	a20	a2	3	w	c30	34
89	a20	a2	3	w	c30	36.5
92	a20	a2	3	w	c30	36
93	a20	a2	3	w	c30	33.5
95	a20	a2	3	w	c30	28.5
98	a20	a2	3	c	d12	32
99	a20	a2	3	c	d12	30
100	a20	a2	3	c	d12	38
105	a20	a2	3	c	d12	37
108	a20	a2	3	w	e03	38
114	a20	a2	3	w	e03	40
118	a14	a38	4	c	b09	35.5
119	a14	a38	4	c	b09	34
121	a14	a38	4	c	b09	44
124	a14	a38	4	c	b09	32
127	a14	a38	4	w	c06	32.5
128	a14	a38	4	w	c06	32
130	a14	a38	4	w	c06	37
131	a14	a38	4	w	c06	43
133	a14	a38	4	w	c06	31.5
135	a14	a38	4	w	c06	33.5
136	a14	a38	4	w	c06	35.5
139	a14	a38	4	c	d29	34.5
140	a14	a38	4	c	d29	38
143	a14	a38	4	c	d29	37.5
144	a14	a38	4	c	d29	36
145	a14	a38	4	w	e15	36
146	a14	a38	4	w	e15	34
148	a14	a38	4	w	e15	33.5
149	a14	a38	4	w	e15	35
153	a14	a38	4	w	e15	33.5
154	a34	d23	6	c	b11	35
156	a34	d23	6	c	b11	34.5
158	a34	d23	6	c	b11	38.5
160	a34	d23	6	c	b11	36
161	a34	d23	6	c	b11	38.5
162	a34	d23	6	c	b11	33
164	a34	d23	6	w	c20	35
170	a34	d23	6	w	c20	34.5
178	a34	d23	6	c	d04	33
180	a34	d23	6	c	d04	37.5
181	a34	d23	6	c	d04	37
184	a34	d23	6	w	e09	36
187	a34	d23	6	w	e09	35
188	a34	d23	6	w	e09	34.5
190	a34	d23	6	w	e09	34.5
191	a34	d23	6	w	e09	34
192	a34	d23	6	w	e09	33.5
196	a7	a30	7	c	b22	35
198	a7	a30	7	c	b22	35
199	a7	a30	7	c	b22	35.5
202	a7	a30	7	c	b22	34
203	a7	a30	7	w	c19	35
204	a7	a30	7	w	c19	36
208	a7	a30	7	w	c19	34.5
209	a7	a30	7	w	c19	35
212	a7	a30	7	c	d27	33.5
213	a7	a30	7	c	d27	34
216	a7	a30	7	c	d27	34
217	a7	a30	7	c	d27	34
218	a7	a30	7	c	d27	40
219	a7	a30	7	c	d27	33.5
222	a7	a30	7	w	e22	35
225	a7	a30	7	w	e22	37
226	a7	a30	7	w	e22	31.5
230	a20	a38	8	c	b19	33.5
232	a20	a38	8	c	b19	40
235	a20	a38	8	c	b19	37
237	a20	a38	8	c	b19	34
239	a20	a38	8	w	c13	34
240	a20	a38	8	w	c13	37
241	a20	a38	8	w	c13	37
242	a20	a38	8	w	c13	37
243	a20	a38	8	w	c13	33.5
251	a20	a38	8	c	d02	37
252	a20	a38	8	c	d02	41
253	a20	a38	8	c	d02	34
257	a20	a38	8	w	e27	39
259	a20	a38	8	w	e27	36
260	a20	a38	8	w	e27	34
261	a20	a38	8	w	e27	30
266	a25	d15	9	c	b10	42
267	a25	d15	9	c	b10	36
270	a25	d15	9	c	b10	37
275	a25	d15	9	c	b10	36
276	a25	d15	9	w	c12	38.5
277	a25	d15	9	w	c12	34
279	a25	d15	9	w	c12	36
280	a25	d15	9	w	c12	38
282	a25	d15	9	w	c12	35.5
283	a25	d15	9	w	c12	36
284	a25	d15	9	w	c12	35
286	a25	d15	9	c	d09	36
287	a25	d15	9	c	d09	38
292	a25	d15	9	c	d09	43
294	a25	d15	9	c	d09	36
297	a25	d15	9	w	e08	35.5
298	a25	d15	9	w	e08	35
299	a25	d15	9	w	e08	39.5
304	a39	d23	10	c	b30	37
305	a39	d23	10	c	b30	33.5
310	a39	d23	10	c	b30	35
312	a39	d23	10	w	c17	36.5
316	a39	d23	10	w	c17	37
317	a39	d23	10	w	c17	31
318	a39	d23	10	w	c17	33.5
319	a39	d23	10	w	c17	29
322	a14	c26	11	c	b15	39
324	a14	c26	11	c	b15	36
325	a14	c26	11	c	b15	31
326	a14	c26	11	c	b15	32.5
328	a14	c26	11	w	c23	35
333	a14	c26	11	w	c23	40
334	a14	c26	11	w	c23	35
340	a14	c26	11	c	d20	32.5
341	a14	c26	11	c	d20	34
342	a14	c26	11	c	d20	42
344	a14	c26	11	c	d20	33.5
345	a14	c26	11	c	d20	36
346	a14	c26	11	w	e29	36.5
349	a14	c26	11	w	e29	36
350	a14	c26	11	w	e29	37.5
351	a14	c26	11	w	e29	34
353	a14	c26	11	w	e29	33
356	a34	a37	12	c	d08	35
358	a34	a37	12	c	d08	37
360	a34	a37	12	c	d08	29.5
361	a34	a37	12	c	d08	37
363	a34	a37	12	c	d08	31
366	a34	a37	12	w	e05	36
368	a34	a37	12	w	e05	39
372	a34	a37	12	w	e05	25.5
374	c16	d26	13	c	b23	38
376	c16	d26	13	c	b23	31
378	c16	d26	13	c	b23	38.5
380	c16	d26	13	c	b23	37
381	c16	d26	13	c	b23	31.5
382	c16	d26	13	c	b23	31
386	c16	d26	13	w	c03	31
387	c16	d26	13	w	c03	38
388	c16	d26	13	w	c03	38
391	c16	d26	13	w	c03	31
392	c16	d26	13	w	c03	33
394	c16	d26	13	c	d10	37
397	c16	d26	13	c	d10	32
398	c16	d26	13	c	d10	40
400	c16	d26	13	c	d10	35
402	c16	d26	13	c	d10	33
404	c16	d26	13	w	e11	35
407	c16	d26	13	w	e11	32
408	c16	d26	13	w	e11	33.5
409	c16	d26	13	w	e11	35
412	c16	d26	13	w	e11	38.5
414	a35	a30	15	c	b04	37
416	a35	a30	15	c	b04	31.5
419	a35	a30	15	c	b04	37
422	a35	a30	15	c	b04	31
425	a35	a30	15	w	c02	27
426	a35	a30	15	w	c02	40
429	a35	a30	15	w	c02	32
438	a35	a30	15	c	d15	34
440	a35	a30	15	c	d15	36.5
441	a35	a30	15	c	d15	36
447	a35	a30	15	w	e30	38
448	a35	a30	15	w	e30	31
450	a35	a30	15	w	e30	31.5
451	a35	a30	15	w	e30	40
454	a35	a30	15	w	e30	31
456	a12	d15	16	c	b17	38
457	a12	d15	16	c	b17	41
460	a12	d15	16	c	b17	40
461	a12	d15	16	c	b17	32.5
462	a12	d15	16	c	b17	33.5
464	a12	d15	16	w	c24	36
465	a12	d15	16	w	c24	35
467	a12	d15	16	w	c24	36
469	a12	d15	16	w	c24	33
470	a12	d15	16	w	c24	40.5
477	a12	d15	16	c	d07	38
479	a12	d15	16	c	d07	32.5
481	a12	d15	16	c	d07	38
482	a12	d15	16	c	d07	31.5
487	a12	d15	16	w	e12	38.5
491	a12	d15	16	w	e12	36
492	a25	a37	17	c	b24	37.5
496	a25	a37	17	c	b24	31.5
498	a25	a37	17	c	b24	32.5
504	a25	a37	17	w	c26	34
505	a25	a37	17	w	c26	35
506	a25	a37	17	w	c26	34
507	a25	a37	17	w	c26	32
512	a25	a37	17	c	d26	34
514	a25	a37	17	c	d26	39
521	a25	a37	17	w	e07	29.5
522	a28	d22	18	c	b14	36
525	a28	d22	18	c	b14	34
526	a28	d22	18	c	b14	34
528	a28	d22	18	c	b14	34
531	a28	d22	18	w	c04	35.5
532	a28	d22	18	w	c04	33
533	a28	d22	18	w	c04	36.5
534	a28	d22	18	w	c04	40
539	a28	d22	18	w	c04	32
541	a28	d22	18	c	d30	36
542	a28	d22	18	c	d30	38
543	a28	d22	18	c	d30	38
547	a28	d22	18	c	d30	38
549	a28	d22	18	c	d30	34.5
550	a28	d22	18	c	d30	38
552	a28	d22	18	w	e02	29.5
556	a28	d22	18	w	e02	38
557	a28	d22	18	w	e02	35
558	a28	d22	18	w	e02	38
561	a27	a38	19	c	b08	33.5
563	a27	a38	19	c	b08	32
564	a27	a38	19	c	b08	34.5
565	a27	a38	19	c	b08	38.5
571	a27	a38	19	w	c07	34.5
574	a27	a38	19	w	c07	37.5
576	a27	a38	19	w	c07	38
577	a27	a38	19	w	c07	34
578	a27	a38	19	w	c07	34
580	a27	a38	19	c	d24	35
582	a27	a38	19	c	d24	34
583	a27	a38	19	c	d24	30.5
584	a27	a38	19	c	d24	37
589	a27	a38	19	w	e01	36.5
590	a27	a38	19	w	e01	34
592	a27	a38	19	w	e01	34
595	a27	a38	19	w	e01	33
596	a27	a38	19	w	e01	32
597	a27	a38	19	w	e01	34
606	a33	c26	20	c	b12	34.5
607	a33	c26	20	w	c15	40
616	a33	c26	20	c	d13	37
620	a33	c26	20	c	d13	28
621	a33	c26	20	w	e04	38
622	a33	c26	20	w	e04	35
623	a33	c26	20	w	e04	33.5
625	a33	c26	20	w	e04	38
628	a33	c26	20	w	e04	40
632	a18	d26	21	c	b02	35
634	a18	d26	21	c	b02	41
635	a18	d26	21	c	b02	35
636	a18	d26	21	c	b02	32
637	a18	d26	21	c	b02	37
641	a18	d26	21	w	c27	35
642	a18	d26	21	w	c27	37
645	a18	d26	21	w	c27	36
646	a18	d26	21	w	c27	34
647	a18	d26	21	w	c27	34
651	a18	d26	21	c	d21	36.5
652	a18	d26	21	c	d21	35
655	a18	d26	21	c	d21	38
656	a18	d26	21	c	d21	36
658	a18	d26	21	c	d21	35
660	a18	d26	21	w	e06	34
662	a18	d26	21	w	e06	40
667	a18	d26	21	w	e06	37.5
670	a39	d20	22	c	b07	39.5
674	a39	d20	22	c	b07	34
675	a39	d20	22	w	c22	30
676	a39	d20	22	w	c22	36.5
679	a39	d20	22	w	c22	35
680	a39	d20	22	w	c22	37
682	a39	d20	22	w	c22	37.5
687	a24	b15	23	c	d22	37
688	a24	b15	23	c	d22	40
690	a24	b15	23	c	d22	34
697	a24	b15	23	w	e18	29
698	a24	b15	23	w	e18	36
700	a24	b15	23	w	e18	36
701	a24	b15	23	w	e18	34.5
704	a16	d13	25	c	b27	40
705	a16	d13	25	c	b27	34
706	a16	d13	25	c	b27	40
708	a16	d13	25	c	b27	37.5
711	a16	d13	25	c	b27	35
713	a16	d13	25	w	c10	37
718	a16	d13	25	w	c10	31
721	a16	d13	25	c	d23	34.5
723	a16	d13	25	c	d23	39
724	a16	d13	25	c	d23	40
725	a16	d13	25	c	d23	36.5
729	a16	d13	25	w	e13	36
731	a16	d13	25	w	e13	33
733	a16	d13	25	w	e13	39.5
737	a7	d20	26	c	b25	35
739	a7	d20	26	c	b25	33.5
740	a7	d20	26	c	b25	40
744	a7	d20	26	w	c01	31
745	a7	d20	26	w	c01	33
746	a7	d20	26	w	c01	34.5
748	a7	d20	26	w	c01	39
749	a7	d20	26	w	c01	37.5
750	a7	d20	26	w	c01	33
754	c16	a37	27	c	d17	26.5
755	c16	a37	27	c	d17	37
759	c16	a37	27	c	d17	31.5
760	c16	a37	27	c	d17	30
762	c16	a37	27	c	d17	25
763	c16	a37	27	w	e19	34
764	c16	a37	27	w	e19	30.5
765	c16	a37	27	w	e19	36.5
768	c16	a37	27	w	e19	31
769	c16	a37	27	w	e19	40.5
773	a18	c27	28	c	b28	35.5
775	a18	c27	28	c	b28	36.5
777	a18	c27	28	c	b28	39
778	a18	c27	28	c	b28	37
779	a18	c27	28	c	b28	34
781	a18	c27	28	w	c14	35
782	a18	c27	28	w	c14	33
785	a18	c27	28	w	c14	34
787	a18	c27	28	w	c14	36
793	a18	c27	28	c	d16	35
794	a18	c27	28	c	d16	35
797	a18	c27	28	c	d16	32
799	a18	c27	28	c	d16	36
800	a18	c27	28	c	d16	34.5
801	a18	c27	28	w	e17	33
806	a18	c27	28	w	e17	32
807	a18	c27	28	w	e17	38
808	a18	c27	28	w	e17	36
811	a35	c19	29	c	b20	36
812	a35	c19	29	c	b20	32
813	a35	c19	29	c	b20	36.5
818	a35	c19	29	c	b20	36
821	a35	c19	29	w	c11	33
822	a35	c19	29	w	c11	32
823	a35	c19	29	w	c11	29
825	a35	c19	29	w	c11	38.5
826	a35	c19	29	w	c11	35
829	a35	c19	29	w	c11	33.5
830	a35	c19	29	c	d05	35
833	a35	c19	29	c	d05	34
836	a35	c19	29	c	d05	41
840	a35	c19	29	w	e23	35
842	a35	c19	29	w	e23	37
844	a35	c19	29	w	e23	33
845	a35	c19	29	w	e23	35
853	a28	b15	30	c	b16	29
856	a28	b15	30	c	b16	37
857	a28	b15	30	c	b16	34
859	a28	b15	30	c	b16	32
861	a28	b15	30	w	c18	41
863	a28	b15	30	w	c18	33.5
864	a28	b15	30	w	c18	29.5
865	a28	b15	30	w	c18	35.5
868	a28	b15	30	w	c18	38
869	a28	b15	30	w	c18	31
873	a33	d22	31	c	b26	36
875	a33	d22	31	c	b26	33.5
876	a33	d22	31	c	b26	38
877	a33	d22	31	c	b26	35
879	a33	d22	31	w	c21	34.5
883	a33	d22	31	w	c21	33.5
886	a33	d22	31	w	c21	36
888	a33	d22	31	w	c21	34.5
893	a33	d22	31	c	d03	31
894	a33	d22	31	c	d03	34.5
896	a33	d22	31	w	e20	31.5
897	a33	d22	31	w	e20	36
900	a33	d22	31	w	e20	28
903	a33	d22	31	w	e20	35
905	a33	d22	31	w	e20	37.5
907	a13	b17	32	c	b13	36.5
908	a13	b17	32	c	b13	37
912	a13	b17	32	c	b13	42.5
914	a13	b17	32	w	c28	35
917	a13	b17	32	w	c28	39
918	a13	b17	32	w	c28	33.5
919	a13	b17	32	w	c28	38
920	a13	b17	32	w	c28	33
923	a13	b17	32	c	d28	40.5
928	a13	b17	32	c	d28	40.5
932	a13	b17	32	w	e21	34
934	a13	b17	32	w	e21	34.5
935	a13	b17	32	w	e21	39
944	a16	c27	33	c	b06	35
945	a16	c27	33	c	b06	35
946	a16	c27	33	c	b06	39.5
949	a16	c27	33	w	c09	34.5
951	a16	c27	33	w	c09	38
952	a16	c27	33	w	c09	30.5
953	a16	c27	33	w	c09	35
961	a16	c27	33	c	d19	34
962	a16	c27	33	c	d19	37
963	a16	c27	33	c	d19	29.5
964	a16	c27	33	c	d19	34
968	a16	c27	33	c	d19	32.5
970	a16	c27	33	w	e26	33
975	a16	c27	33	w	e26	33.5
976	a16	c27	33	w	e26	35.5
977	a16	c27	33	w	e26	32
979	a24	c19	34	c	b21	35
980	a24	c19	34	c	b21	31.5
981	a24	c19	34	c	b21	31
986	a24	c19	34	c	b21	31
987	a24	c19	34	c	b21	30
988	a24	c19	34	w	c16	27.5
989	a24	c19	34	w	c16	31.5
990	a24	c19	34	w	c16	29
992	a24	c19	34	w	c16	35
993	a24	c19	34	w	c16	32.5
994	a24	c19	34	w	c16	33
995	a24	c19	34	w	c16	32
996	a24	c19	34	w	c16	31
998	a24	c19	34	c	d14	28
1009	a24	c19	34	w	e24	30.5
1015	a24	c19	34	w	e24	33
1018	a13	d13	35	c	b01	42.5
1019	a13	d13	35	c	b01	38
1024	a13	d13	35	w	c05	40.5
1026	a13	d13	35	w	c05	37
1029	a13	d13	35	c	d06	37
1030	a13	d13	35	c	d06	40
1031	a13	d13	35	c	d06	31.5
1033	a13	d13	35	c	d06	43
1035	a13	d13	35	w	e14	41.5
1036	a13	d13	35	w	e14	41
1037	a13	d13	35	w	e14	32
1038	a13	d13	35	w	e14	36

## Sheet: red
id	sire	dam	family	exp	growth_tank	early_colour	peak_colour
2	a27	a19	1	c	b03	10.812	12.8773
7	a27	a19	1	c	b03	0.95922	12.6403
11	a27	a19	1	w	c29	12.9131	14.0298
18	a27	a19	1	w	c29	10.7529	11.1483
23	a27	a19	1	c	d18	9.24734	11.6997
28	a27	a19	1	c	d18	7.27737	10.5709
35	a27	a19	1	w	e10	1.90355	9.25673
36	a27	a19	1	w	e10	8.7743	10.9331
40	a12	a19	2	c	b18	8.01135	9.09667
44	a12	a19	2	c	b18	5.71464	6.05546
49	a12	a19	2	w	c08	1.30808	6.20866
53	a12	a19	2	w	c08	0.478147	5.34954
64	a12	a19	2	c	d11	10.6268	10.6268
67	a12	a19	2	c	d11	6.09769	9.49372
71	a12	a19	2	w	e28	5.1157	5.71252
74	a12	a19	2	w	e28	9.79263	9.79263
78	a20	a2	3	c	b05	1.87853	8.1261
79	a20	a2	3	c	b05	13.6829	13.6829
89	a20	a2	3	w	c30	6.29962	8.84561
92	a20	a2	3	w	c30	0.361818	5.32522
100	a20	a2	3	c	d12	2.35381	7.97286
105	a20	a2	3	c	d12	8.18644	8.18644
108	a20	a2	3	w	e03	3.95359	12.74
114	a20	a2	3	w	e03	6.7725	6.7725
119	a14	a38	4	c	b09	4.59532	7.12757
121	a14	a38	4	c	b09	13.056	15.7227
131	a14	a38	4	w	c06	4.80708	14.9633
136	a14	a38	4	w	c06	4.22823	9.40708
139	a14	a38	4	c	d29	1.32211	7.73373
145	a14	a38	4	w	e15	10.4413	12.6048
149	a14	a38	4	w	e15	6.721	8.45201
154	a34	d23	6	c	b11	8.70444	9.90208
160	a34	d23	6	c	b11	0.943689	10.7216
164	a34	d23	6	w	c20	3.60988	12.5314
178	a34	d23	6	c	d04	6.69793	8.01585
180	a34	d23	6	c	d04	0.209688	9.22481
184	a34	d23	6	w	e09	6.8665	10.0815
187	a34	d23	6	w	e09	11.8939	11.8939
196	a7	a30	7	c	b22	10.4452	10.4452
199	a7	a30	7	c	b22	5.09924	6.35465
208	a7	a30	7	w	c19	3.39474	8.63296
209	a7	a30	7	w	c19	5.13244	9.44365
212	a7	a30	7	c	d27	1.90601	8.72577
219	a7	a30	7	c	d27	4.81269	10.367
225	a7	a30	7	w	e22	6.7583	7.64893
226	a7	a30	7	w	e22	6.24228	7.79421
235	a20	a38	8	c	b19	0.821087	3.33987
237	a20	a38	8	c	b19	10.6963	10.6963
240	a20	a38	8	w	c13	5.438	10.2041
241	a20	a38	8	w	c13	4.26518	7.6857
253	a20	a38	8	c	d02	0.0210301	0.5129
257	a20	a38	8	w	e27	1.49243	12.2076
259	a20	a38	8	w	e27	2.41039	12.1695
267	a25	d15	9	c	b10	10.7455	11.3726
275	a25	d15	9	c	b10	6.05712	8.99064
276	a25	d15	9	w	c12	0.327228	11.0801
282	a25	d15	9	w	c12	0.210841	8.10207
292	a25	d15	9	c	d09	11.1071	13.3511
294	a25	d15	9	c	d09	0.323359	2.17964
298	a25	d15	9	w	e08	5.37531	6.73725
305	a39	d23	10	c	b30	8.64588	10.1916
310	a39	d23	10	c	b30	0.235876	6.10093
317	a39	d23	10	w	c17	9.93208	9.93208
318	a39	d23	10	w	c17	4.00133	7.26838
324	a14	c26	11	c	b15	5.59408	12.9151
326	a14	c26	11	c	b15	5.80015	8.34923
328	a14	c26	11	w	c23	5.66499	6.5053
333	a14	c26	11	w	c23	2.86716	6.70538
342	a14	c26	11	c	d20	8.74534	11.0437
345	a14	c26	11	c	d20	4.37976	9.28235
350	a14	c26	11	w	e29	1.63734	9.56711
353	a14	c26	11	w	e29	7.54023	11.2547
356	a34	a37	12	c	d08	0.310265	13.1376
358	a34	a37	12	c	d08	1.05454	9.95669
366	a34	a37	12	w	e05	3.04217	10.8027
368	a34	a37	12	w	e05	14.1647	14.1647
376	c16	d26	13	c	b23	5.39411	5.39411
378	c16	d26	13	c	b23	10.6661	13.5152
380	c16	d26	13	c	b23	2.15162	4.43692
387	c16	d26	13	w	c03	1.99425	7.777
392	c16	d26	13	w	c03	7.93223	7.93223
394	c16	d26	13	c	d10	8.1805	10.9449
400	c16	d26	13	c	d10	4.78013	6.84167
407	c16	d26	13	w	e11	1.56395	3.48801
412	c16	d26	13	w	e11	6.04723	8.1846
414	a35	a30	15	c	b04	5.04642	7.17615
419	a35	a30	15	c	b04	4.6581	8.31796
429	a35	a30	15	w	c02	2.37622	4.77379
440	a35	a30	15	c	d15	6.63492	12.0977
450	a35	a30	15	w	e30	3.99929	3.99929
456	a12	d15	16	c	b17	8.02161	10.3984
460	a12	d15	16	c	b17	3.39167	9.03329
464	a12	d15	16	w	c24	1.8901	4.78059
470	a12	d15	16	w	c24	3.45551	7.76187
479	a12	d15	16	c	d07	4.12904	4.12904
481	a12	d15	16	c	d07	7.25188	8.36508
487	a12	d15	16	w	e12	5.92854	6.41481
491	a12	d15	16	w	e12	0.0199944	4.1149
492	a25	a37	17	c	b24	0.0743722	16.535
496	a25	a37	17	c	b24	4.24389	4.24389
505	a25	a37	17	w	c26	1.62377	1.87114
507	a25	a37	17	w	c26	6.99612	8.2739
512	a25	a37	17	c	d26	6.86592	7.53713
514	a25	a37	17	c	d26	12.406	12.406
522	a28	d22	18	c	b14	0.0207995	12.7951
525	a28	d22	18	c	b14	0.303227	7.77244
533	a28	d22	18	w	c04	7.26288	11.8602
534	a28	d22	18	w	c04	0.328739	2.40127
541	a28	d22	18	c	d30	2.81809	11.9733
543	a28	d22	18	c	d30	7.49545	7.49545
552	a28	d22	18	w	e02	0.145481	5.90681
556	a28	d22	18	w	e02	0.627511	10.6645
561	a27	a38	19	c	b08	7.19048	7.19048
565	a27	a38	19	c	b08	8.81928	9.01414
574	a27	a38	19	w	c07	10.0635	13.9563
576	a27	a38	19	w	c07	6.02847	7.79658
580	a27	a38	19	c	d24	10.539	11.9813
582	a27	a38	19	c	d24	10.2705	10.2705
592	a27	a38	19	w	e01	7.54197	7.54197
597	a27	a38	19	w	e01	8.41016	10.8628
606	a33	c26	20	c	b12	7.96864	10.5643
607	a33	c26	20	w	c15	6.00087	8.66473
616	a33	c26	20	c	d13	8.7526	9.8377
620	a33	c26	20	c	d13	0.889878	0.889878
625	a33	c26	20	w	e04	4.14591	7.33447
628	a33	c26	20	w	e04	11.4885	11.4885
632	a18	d26	21	c	b02	4.93621	5.93324
637	a18	d26	21	c	b02	6.95414	6.95414
641	a18	d26	21	w	c27	0.00471082	1.93331
642	a18	d26	21	w	c27	0.00709375	0.0644517
655	a18	d26	21	c	d21	0.333002	4.56651
656	a18	d26	21	c	d21	0.0261865	8.53842
660	a18	d26	21	w	e06	0.902049	0.902049
662	a18	d26	21	w	e06	1.15922	9.14901
670	a39	d20	22	c	b07	10.131	12.6112
674	a39	d20	22	c	b07	6.5874	6.5874
679	a39	d20	22	w	c22	5.2239	10.208
682	a39	d20	22	w	c22	11.9966	11.9966
687	a24	b15	23	c	d22	5.93467	5.93467
697	a24	b15	23	w	e18	1.29065	7.10415
700	a24	b15	23	w	e18	0.406403	8.16
706	a16	d13	25	c	b27	11.3001	13.9595
708	a16	d13	25	c	b27	9.96396	12.6607
713	a16	d13	25	w	c10	2.76727	11.0453
723	a16	d13	25	c	d23	8.55318	15.3865
724	a16	d13	25	c	d23	12.4876	14.677
729	a16	d13	25	w	e13	4.40085	9.71553
731	a16	d13	25	w	e13	0.450218	4.82077
739	a7	d20	26	c	b25	3.57763	5.4135
740	a7	d20	26	c	b25	5.78428	5.78428
746	a7	d20	26	w	c01	3.09429	8.54721
748	a7	d20	26	w	c01	7.24073	7.24073
755	c16	a37	27	c	d17	4.45698	11.6518
759	c16	a37	27	c	d17	7.15584	10.2992
768	c16	a37	27	w	e19	4.65079	7.58182
769	c16	a37	27	w	e19	9.51146	11.5925
777	a18	c27	28	c	b28	0.185847	0.587438
779	a18	c27	28	c	b28	6.01708	6.01708
781	a18	c27	28	w	c14	1.2246	1.69803
782	a18	c27	28	w	c14	0	0.0573323
793	a18	c27	28	c	d16	0.0136305	0.14493
801	a18	c27	28	w	e17	0.1571	0.532748
808	a18	c27	28	w	e17	0.0331528	2.50878
812	a35	c19	29	c	b20	0.656071	4.02431
818	a35	c19	29	c	b20	7.96979	13.2641
825	a35	c19	29	w	c11	1.99892	4.37776
826	a35	c19	29	w	c11	0.182788	6.30405
830	a35	c19	29	c	d05	7.0192	8.00409
840	a35	c19	29	w	e23	7.70856	7.80474
845	a35	c19	29	w	e23	6.31116	9.7086
857	a28	b15	30	c	b16	3.00574	7.45437
861	a28	b15	30	w	c18	1.46403	11.2421
865	a28	b15	30	w	c18	5.13426	7.8298
875	a33	d22	31	c	b26	0	3.05439
876	a33	d22	31	c	b26	0.804849	11.0969
886	a33	d22	31	w	c21	0.422889	3.44087
888	a33	d22	31	w	c21	0	4.8497
894	a33	d22	31	c	d03	0.00185236	6.42473
897	a33	d22	31	w	e20	1.42249	4.9294
903	a33	d22	31	w	e20	6.95535	10.7311
912	a13	b17	32	c	b13	7.49889	8.53245
918	a13	b17	32	w	c28	3.93575	5.36334
919	a13	b17	32	w	c28	2.09174	7.30264
923	a13	b17	32	c	d28	3.45698	7.64068
928	a13	b17	32	c	d28	5.5554	5.5554
932	a13	b17	32	w	e21	5.30812	6.98101
935	a13	b17	32	w	e21	6.53015	8.02007
944	a16	c27	33	c	b06	0.843108	0.843108
946	a16	c27	33	c	b06	0.300663	1.67145
951	a16	c27	33	w	c09	1.30752	15.2563
953	a16	c27	33	w	c09	0.589637	8.93201
961	a16	c27	33	c	d19	1.74196	5.97787
962	a16	c27	33	c	d19	2.87229	7.40957
970	a16	c27	33	w	e26	1.65579	6.39693
977	a16	c27	33	w	e26	0.29516	4.62071
980	a24	c19	34	c	b21	1.77546	5.9379
987	a24	c19	34	c	b21	4.13773	6.1073
989	a24	c19	34	w	c16	5.22906	7.32274
995	a24	c19	34	w	c16	2.33729	5.91414
998	a24	c19	34	c	d14	5.75626	7.31718
1015	a24	c19	34	w	e24	4.12709	7.29386
1018	a13	d13	35	c	b01	12.8912	16.2584
1019	a13	d13	35	c	b01	6.60474	8.47518
1024	a13	d13	35	w	c05	3.24281	13.1647
1026	a13	d13	35	w	c05	7.88254	9.24605
1030	a13	d13	35	c	d06	5.75596	7.33262
1033	a13	d13	35	c	d06	7.58145	9.90274
1036	a13	d13	35	w	e14	1.61622	12.0492
1038	a13	d13	35	w	e14	8.84106	10.4385

## Sheet: survival
id	sire	dam	family	exp	growth_tank	mortal	date
2	a27	a19	1	c	b03	1	233
5	a27	a19	1	c	b03	1	259
6	a27	a19	1	c	b03	0	425
7	a27	a19	1	c	b03	0	425
11	a27	a19	1	w	c29	0	425
15	a27	a19	1	w	c29	0	425
16	a27	a19	1	w	c29	0	425
18	a27	a19	1	w	c29	0	425
19	a27	a19	1	w	c29	1	48
23	a27	a19	1	c	d18	1	310
27	a27	a19	1	c	d18	1	260
28	a27	a19	1	c	d18	1	194
29	a27	a19	1	c	d18	1	206
33	a27	a19	1	w	e10	1	260
35	a27	a19	1	w	e10	1	273
36	a27	a19	1	w	e10	0	425
39	a12	a19	2	c	b18	1	136
40	a12	a19	2	c	b18	0	425
44	a12	a19	2	c	b18	1	236
46	a12	a19	2	c	b18	1	77
48	a12	a19	2	c	b18	0	425
49	a12	a19	2	w	c08	0	425
50	a12	a19	2	w	c08	0	425
52	a12	a19	2	w	c08	1	59
53	a12	a19	2	w	c08	0	425
64	a12	a19	2	c	d11	1	251
65	a12	a19	2	c	d11	0	425
67	a12	a19	2	c	d11	1	308
71	a12	a19	2	w	e28	1	240
73	a12	a19	2	w	e28	0	425
74	a12	a19	2	w	e28	0	425
78	a20	a2	3	c	b05	0	425
79	a20	a2	3	c	b05	0	425
82	a20	a2	3	c	b05	1	174
83	a20	a2	3	c	b05	0	425
84	a20	a2	3	c	b05	0	425
88	a20	a2	3	w	c30	1	328
89	a20	a2	3	w	c30	1	293
92	a20	a2	3	w	c30	0	425
95	a20	a2	3	w	c30	0	425
99	a20	a2	3	c	d12	0	425
100	a20	a2	3	c	d12	0	425
105	a20	a2	3	c	d12	0	425
108	a20	a2	3	w	e03	0	425
114	a20	a2	3	w	e03	0	425
118	a14	a38	4	c	b09	1	239
119	a14	a38	4	c	b09	1	289
121	a14	a38	4	c	b09	0	425
127	a14	a38	4	w	c06	1	81
128	a14	a38	4	w	c06	1	412
131	a14	a38	4	w	c06	1	229
135	a14	a38	4	w	c06	1	104
136	a14	a38	4	w	c06	1	238
139	a14	a38	4	c	d29	1	280
140	a14	a38	4	c	d29	1	134
144	a14	a38	4	c	d29	1	95
145	a14	a38	4	w	e15	1	237
146	a14	a38	4	w	e15	1	90
148	a14	a38	4	w	e15	1	236
149	a14	a38	4	w	e15	0	425
154	a34	d23	6	c	b11	0	425
160	a34	d23	6	c	b11	0	425
161	a34	d23	6	c	b11	1	116
162	a34	d23	6	c	b11	0	425
164	a34	d23	6	w	c20	1	259
178	a34	d23	6	c	d04	1	274
180	a34	d23	6	c	d04	1	260
184	a34	d23	6	w	e09	0	425
187	a34	d23	6	w	e09	0	425
192	a34	d23	6	w	e09	1	282
196	a7	a30	7	c	b22	1	238
198	a7	a30	7	c	b22	1	136
199	a7	a30	7	c	b22	1	239
203	a7	a30	7	w	c19	1	290
208	a7	a30	7	w	c19	0	425
209	a7	a30	7	w	c19	0	425
212	a7	a30	7	c	d27	0	425
216	a7	a30	7	c	d27	1	247
218	a7	a30	7	c	d27	1	92
219	a7	a30	7	c	d27	0	425
225	a7	a30	7	w	e22	0	425
226	a7	a30	7	w	e22	0	425
232	a20	a38	8	c	b19	1	97
235	a20	a38	8	c	b19	0	425
237	a20	a38	8	c	b19	0	425
239	a20	a38	8	w	c13	1	207
240	a20	a38	8	w	c13	1	236
241	a20	a38	8	w	c13	1	236
243	a20	a38	8	w	c13	0	425
252	a20	a38	8	c	d02	1	97
253	a20	a38	8	c	d02	0	425
257	a20	a38	8	w	e27	1	261
259	a20	a38	8	w	e27	1	241
260	a20	a38	8	w	e27	0	425
267	a25	d15	9	c	b10	0	425
275	a25	d15	9	c	b10	1	240
276	a25	d15	9	w	c12	1	289
277	a25	d15	9	w	c12	1	236
279	a25	d15	9	w	c12	1	199
282	a25	d15	9	w	c12	0	425
284	a25	d15	9	w	c12	0	425
287	a25	d15	9	c	d09	0	425
292	a25	d15	9	c	d09	0	425
294	a25	d15	9	c	d09	1	245
297	a25	d15	9	w	e08	0	425
298	a25	d15	9	w	e08	1	238
299	a25	d15	9	w	e08	1	55
305	a39	d23	10	c	b30	1	289
310	a39	d23	10	c	b30	0	425
316	a39	d23	10	w	c17	1	85
317	a39	d23	10	w	c17	1	247
318	a39	d23	10	w	c17	0	425
319	a39	d23	10	w	c17	1	41
324	a14	c26	11	c	b15	0	425
325	a14	c26	11	c	b15	1	300
326	a14	c26	11	c	b15	1	217
328	a14	c26	11	w	c23	0	425
333	a14	c26	11	w	c23	0	425
342	a14	c26	11	c	d20	1	313
344	a14	c26	11	c	d20	0	425
345	a14	c26	11	c	d20	0	425
346	a14	c26	11	w	e29	1	220
350	a14	c26	11	w	e29	0	425
351	a14	c26	11	w	e29	1	207
353	a14	c26	11	w	e29	1	272
354	a14	c26	11	w	e29	0	425
356	a34	a37	12	c	d08	1	287
358	a34	a37	12	c	d08	0	425
360	a34	a37	12	c	d08	1	301
366	a34	a37	12	w	e05	0	425
368	a34	a37	12	w	e05	1	414
376	c16	d26	13	c	b23	0	425
378	c16	d26	13	c	b23	0	425
380	c16	d26	13	c	b23	1	322
381	c16	d26	13	c	b23	1	297
387	c16	d26	13	w	c03	0	425
391	c16	d26	13	w	c03	1	300
392	c16	d26	13	w	c03	0	425
394	c16	d26	13	c	d10	0	425
397	c16	d26	13	c	d10	0	425
400	c16	d26	13	c	d10	0	425
407	c16	d26	13	w	e11	0	425
408	c16	d26	13	w	e11	1	287
412	c16	d26	13	w	e11	1	256
414	a35	a30	15	c	b04	0	425
416	a35	a30	15	c	b04	0	425
419	a35	a30	15	c	b04	0	425
422	a35	a30	15	c	b04	0	425
425	a35	a30	15	w	c02	1	272
426	a35	a30	15	w	c02	1	106
429	a35	a30	15	w	c02	0	425
440	a35	a30	15	c	d15	0	425
448	a35	a30	15	w	e30	0	425
450	a35	a30	15	w	e30	1	239
451	a35	a30	15	w	e30	1	111
456	a12	d15	16	c	b17	1	240
457	a12	d15	16	c	b17	1	83
460	a12	d15	16	c	b17	1	286
462	a12	d15	16	c	b17	1	133
464	a12	d15	16	w	c24	1	301
469	a12	d15	16	w	c24	0	425
470	a12	d15	16	w	c24	0	425
477	a12	d15	16	c	d07	0	425
479	a12	d15	16	c	d07	1	182
481	a12	d15	16	c	d07	1	287
487	a12	d15	16	w	e12	0	425
491	a12	d15	16	w	e12	1	289
492	a25	a37	17	c	b24	0	425
496	a25	a37	17	c	b24	1	238
505	a25	a37	17	w	c26	0	425
507	a25	a37	17	w	c26	0	425
512	a25	a37	17	c	d26	0	425
514	a25	a37	17	c	d26	0	425
521	a25	a37	17	w	e07	1	77
522	a28	d22	18	c	b14	0	425
525	a28	d22	18	c	b14	0	425
526	a28	d22	18	c	b14	0	425
532	a28	d22	18	w	c04	0	425
533	a28	d22	18	w	c04	0	425
534	a28	d22	18	w	c04	0	425
539	a28	d22	18	w	c04	0	425
541	a28	d22	18	c	d30	0	425
542	a28	d22	18	c	d30	1	165
543	a28	d22	18	c	d30	1	314
549	a28	d22	18	c	d30	1	215
552	a28	d22	18	w	e02	0	425
556	a28	d22	18	w	e02	0	425
557	a28	d22	18	w	e02	1	195
561	a27	a38	19	c	b08	1	275
563	a27	a38	19	c	b08	1	310
565	a27	a38	19	c	b08	0	425
571	a27	a38	19	w	c07	0	425
574	a27	a38	19	w	c07	0	425
576	a27	a38	19	w	c07	0	425
577	a27	a38	19	w	c07	1	374
580	a27	a38	19	c	d24	0	425
582	a27	a38	19	c	d24	0	425
589	a27	a38	19	w	e01	1	290
590	a27	a38	19	w	e01	1	307
592	a27	a38	19	w	e01	0	425
597	a27	a38	19	w	e01	0	425
606	a33	c26	20	c	b12	0	425
607	a33	c26	20	w	c15	1	250
616	a33	c26	20	c	d13	1	421
620	a33	c26	20	c	d13	0	425
622	a33	c26	20	w	e04	1	155
623	a33	c26	20	w	e04	1	84
625	a33	c26	20	w	e04	1	240
628	a33	c26	20	w	e04	1	237
632	a18	d26	21	c	b02	0	425
634	a18	d26	21	c	b02	0	425
635	a18	d26	21	c	b02	0	425
637	a18	d26	21	c	b02	0	425
641	a18	d26	21	w	c27	0	425
642	a18	d26	21	w	c27	0	425
645	a18	d26	21	w	c27	0	425
651	a18	d26	21	c	d21	1	243
655	a18	d26	21	c	d21	0	425
656	a18	d26	21	c	d21	1	249
660	a18	d26	21	w	e06	1	126
662	a18	d26	21	w	e06	1	238
670	a39	d20	22	c	b07	0	425
674	a39	d20	22	c	b07	1	274
675	a39	d20	22	w	c22	1	58
679	a39	d20	22	w	c22	0	425
680	a39	d20	22	w	c22	1	62
682	a39	d20	22	w	c22	0	425
687	a24	b15	23	c	d22	0	425
688	a24	b15	23	c	d22	1	113
690	a24	b15	23	c	d22	1	142
697	a24	b15	23	w	e18	1	183
698	a24	b15	23	w	e18	1	85
700	a24	b15	23	w	e18	0	425
706	a16	d13	25	c	b27	0	425
708	a16	d13	25	c	b27	0	425
711	a16	d13	25	c	b27	0	425
713	a16	d13	25	w	c10	1	318
721	a16	d13	25	c	d23	1	289
723	a16	d13	25	c	d23	0	425
724	a16	d13	25	c	d23	1	280
729	a16	d13	25	w	e13	0	425
731	a16	d13	25	w	e13	1	322
739	a7	d20	26	c	b25	1	247
740	a7	d20	26	c	b25	1	254
744	a7	d20	26	w	c01	0	425
746	a7	d20	26	w	c01	1	239
748	a7	d20	26	w	c01	0	425
750	a7	d20	26	w	c01	0	425
755	c16	a37	27	c	d17	0	425
759	c16	a37	27	c	d17	1	245
760	c16	a37	27	c	d17	1	92
762	c16	a37	27	c	d17	0	425
764	c16	a37	27	w	e19	1	316
765	c16	a37	27	w	e19	1	90
768	c16	a37	27	w	e19	0	425
769	c16	a37	27	w	e19	1	225
775	a18	c27	28	c	b28	0	425
777	a18	c27	28	c	b28	0	425
779	a18	c27	28	c	b28	0	425
781	a18	c27	28	w	c14	1	279
782	a18	c27	28	w	c14	0	425
785	a18	c27	28	w	c14	0	425
793	a18	c27	28	c	d16	0	425
797	a18	c27	28	c	d16	0	425
800	a18	c27	28	c	d16	0	425
801	a18	c27	28	w	e17	0	425
807	a18	c27	28	w	e17	0	425
808	a18	c27	28	w	e17	0	425
812	a35	c19	29	c	b20	0	425
818	a35	c19	29	c	b20	0	425
821	a35	c19	29	w	c11	0	425
822	a35	c19	29	w	c11	1	247
823	a35	c19	29	w	c11	1	83
825	a35	c19	29	w	c11	0	425
826	a35	c19	29	w	c11	0	425
830	a35	c19	29	c	d05	0	425
833	a35	c19	29	c	d05	1	129
836	a35	c19	29	c	d05	1	76
840	a35	c19	29	w	e23	1	238
845	a35	c19	29	w	e23	1	238
853	a28	b15	30	c	b16	0	425
856	a28	b15	30	c	b16	0	425
857	a28	b15	30	c	b16	0	425
861	a28	b15	30	w	c18	1	233
863	a28	b15	30	w	c18	1	321
865	a28	b15	30	w	c18	1	239
869	a28	b15	30	w	c18	0	425
875	a33	d22	31	c	b26	0	425
876	a33	d22	31	c	b26	1	268
877	a33	d22	31	c	b26	1	162
886	a33	d22	31	w	c21	0	425
888	a33	d22	31	w	c21	1	295
894	a33	d22	31	c	d03	0	425
896	a33	d22	31	w	e20	1	50
897	a33	d22	31	w	e20	1	244
903	a33	d22	31	w	e20	1	237
905	a33	d22	31	w	e20	1	83
908	a13	b17	32	c	b13	1	64
912	a13	b17	32	c	b13	0	425
914	a13	b17	32	w	c28	1	90
917	a13	b17	32	w	c28	1	102
918	a13	b17	32	w	c28	1	258
919	a13	b17	32	w	c28	1	237
923	a13	b17	32	c	d28	1	241
928	a13	b17	32	c	d28	1	240
932	a13	b17	32	w	e21	0	425
935	a13	b17	32	w	e21	1	237
944	a16	c27	33	c	b06	0	425
946	a16	c27	33	c	b06	0	425
949	a16	c27	33	w	c09	0	425
951	a16	c27	33	w	c09	1	234
953	a16	c27	33	w	c09	0	425
961	a16	c27	33	c	d19	1	352
962	a16	c27	33	c	d19	0	425
968	a16	c27	33	c	d19	0	425
970	a16	c27	33	w	e26	0	425
976	a16	c27	33	w	e26	1	164
977	a16	c27	33	w	e26	0	425
980	a24	c19	34	c	b21	0	425
981	a24	c19	34	c	b21	1	222
986	a24	c19	34	c	b21	0	425
987	a24	c19	34	c	b21	0	425
988	a24	c19	34	w	c16	0	425
989	a24	c19	34	w	c16	1	245
992	a24	c19	34	w	c16	1	84
993	a24	c19	34	w	c16	0	425
995	a24	c19	34	w	c16	1	287
996	a24	c19	34	w	c16	1	90
998	a24	c19	34	c	d14	0	425
1009	a24	c19	34	w	e24	1	216
1015	a24	c19	34	w	e24	0	425
1018	a13	d13	35	c	b01	1	239
1019	a13	d13	35	c	b01	0	425
1024	a13	d13	35	w	c05	1	321
1026	a13	d13	35	w	c05	0	425
1030	a13	d13	35	c	d06	1	241
1031	a13	d13	35	c	d06	0	425
1033	a13	d13	35	c	d06	1	240
1035	a13	d13	35	w	e14	1	83
1036	a13	d13	35	w	e14	0	425
1038	a13	d13	35	w	e14	1	83
