# Supplementary material for: Transcriptional mechanisms underlying life‐history responses to climate change in the three‐spined stickleback
Source: Evol Appl. 2017 May 15;10(7):718–30. doi: 10.1111/eva.12487 (PMC5511362; doi:10.1111/eva.12487)
Supplement: Supplementary file 8 [file EVA-10-718-s008.xlsx]

## Sheet: Table S6
Table S6. RNA-seq count data for brain and liver of sticklebacks analysed in this study. The count data for each tissue of three control individuals (control6, control9 and control13) and three warm-acclimated individuals (warm6, warm9 and warm13) are shown in separate worksheets (Brain_count and Liver_count).

## Sheet: Brain_count
gene id	control6	control9	control13	warm6	warm9	warm13
ENSGACG00000000002	7	0	80	35	0	2
ENSGACG00000000003	6	18	0	0	12	38
ENSGACG00000000004	0	0	6	2	0	0
ENSGACG00000000005	29	10	49	25	1	44
ENSGACG00000000006	16	14	22	20	24	18
ENSGACG00000000007	4	2	0	14	22	12
ENSGACG00000000008	9	4	15	12	13	4
ENSGACG00000000009	1104	1012	1420	1084	1808	1108
ENSGACG00000000010	380	604	1064	776	1116	348
ENSGACG00000000011	188	310	478	452	578	246
ENSGACG00000000012	698	370	450	464	476	548
ENSGACG00000000013	894	420	392	488	660	658
ENSGACG00000000014	1830	1580	1484	1290	1626	1346
ENSGACG00000000015	1114	1522	1116	658	1502	1208
ENSGACG00000000016	3992	2854	4416	4834	5290	3704
ENSGACG00000000017	312	250	254	270	398	194
ENSGACG00000000018	132	92	116	106	122	110
ENSGACG00000000019	8	10	46	18	20	14
ENSGACG00000000020	0	0	2	0	0	2
ENSGACG00000000021	0	0	0	0	0	0
ENSGACG00000000022	28	30	24	40	46	46
ENSGACG00000000023	0	0	0	0	2	0
ENSGACG00000000024	2652	1280	1452	1708	1888	2142
ENSGACG00000000025	920	1108	1500	1262	1680	882
ENSGACG00000000026	2	6	0	0	8	0
ENSGACG00000000027	1414	790	888	920	1038	898
ENSGACG00000000028	42	52	60	56	48	40
ENSGACG00000000029	30	46	34	74	66	52
ENSGACG00000000030	206	128	136	138	238	104
ENSGACG00000000031	664	552	570	560	874	430
ENSGACG00000000032	38	34	52	38	60	62
ENSGACG00000000033	162	158	258	230	244	154
ENSGACG00000000034	222	252	364	338	410	246
ENSGACG00000000035	416	312	258	314	390	408
ENSGACG00000000036	2	4	0	2	4	2
ENSGACG00000000037	2426	1760	1472	1514	1602	1184
ENSGACG00000000038	154	188	458	266	348	246
ENSGACG00000000039	1098	620	822	1102	892	686
ENSGACG00000000040	23	5	46	29	5	42
ENSGACG00000000041	0	0	0	0	0	0
ENSGACG00000000042	1	3	0	2	0	0
ENSGACG00000000043	3996	1904	2220	2562	3024	3618
ENSGACG00000000045	7	26	27	27	16	67
ENSGACG00000000046	6	0	6	1	0	3
ENSGACG00000000047	254	162	156	244	210	196
ENSGACG00000000048	1216	984	1086	1280	1512	1026
ENSGACG00000000049	304	352	496	398	398	296
ENSGACG00000000050	16	20	28	2	6	6
ENSGACG00000000051	1	2	2	0	0	2
ENSGACG00000000052	0	0	0	0	0	1
ENSGACG00000000053	1	2	2	0	0	0
ENSGACG00000000054	22	8	16	6	1	18
ENSGACG00000000055	0	0	0	0	0	0
ENSGACG00000000056	191	34	34	42	66	86
ENSGACG00000000057	184	268	312	784	378	186
ENSGACG00000000058	118	128	104	138	184	132
ENSGACG00000000059	646	1004	1294	1034	1424	556
ENSGACG00000000060	774	614	602	696	824	626
ENSGACG00000000061	11942	9652	14456	13230	14594	9262
ENSGACG00000000062	678	558	728	764	832	460
ENSGACG00000000063	310	414	304	400	436	316
ENSGACG00000000064	452	296	280	202	392	294
ENSGACG00000000065	1306	544	634	974	1280	1162
ENSGACG00000000066	0	0	2	0	0	2
ENSGACG00000000067	1380	1292	1406	1438	1446	960
ENSGACG00000000068	8	4	6	4	20	8
ENSGACG00000000069	314	183	229	205	245	174
ENSGACG00000000070	302	109	135	185	217	234
ENSGACG00000000071	92	286	376	200	236	78
ENSGACG00000000074	520	414	384	428	476	360
ENSGACG00000000075	54	80	152	106	82	32
ENSGACG00000000076	0	0	0	0	0	0
ENSGACG00000000077	0	0	0	0	0	0
ENSGACG00000000078	1730	766	1136	1064	1272	1072
ENSGACG00000000079	782	454	476	450	594	558
ENSGACG00000000080	328	274	268	234	306	202
ENSGACG00000000081	24	8	18	22	30	26
ENSGACG00000000082	134	82	94	90	142	108
ENSGACG00000000083	54	62	68	56	102	52
ENSGACG00000000084	674	1178	878	914	688	436
ENSGACG00000000085	2742	1684	2616	2732	2968	2530
ENSGACG00000000086	2388	1056	1018	1526	1650	2472
ENSGACG00000000087	960	1188	1508	1332	1674	904
ENSGACG00000000088	40	6	48	116	26	108
ENSGACG00000000089	464	162	256	346	280	410
ENSGACG00000000090	756	428	504	528	540	464
ENSGACG00000000091	8	4	14	22	22	20
ENSGACG00000000092	84	84	168	138	144	82
ENSGACG00000000093	2694	2514	4000	2670	3294	2062
ENSGACG00000000094	182	170	204	276	216	120
ENSGACG00000000095	0	0	0	0	4	0
ENSGACG00000000096	108	156	168	194	160	98
ENSGACG00000000097	14	11	28	5	10	17
ENSGACG00000000098	382	348	400	364	658	394
ENSGACG00000000099	190	112	28	212	138	46
ENSGACG00000000100	1822	1090	1190	1302	2008	1092
ENSGACG00000000101	628	506	378	446	684	434
ENSGACG00000000102	158	86	106	134	190	110
ENSGACG00000000103	2434	1254	1444	2298	2038	1880
ENSGACG00000000104	1026	1026	1206	1054	1370	724
ENSGACG00000000105	1174	930	1342	1592	1414	1246
ENSGACG00000000106	92	66	88	70	96	90
ENSGACG00000000107	4	8	10	12	10	4
ENSGACG00000000108	38	62	54	92	42	36
ENSGACG00000000109	0	0	0	0	0	2
ENSGACG00000000110	0	0	0	0	0	0
ENSGACG00000000111	4	10	10	10	6	8
ENSGACG00000000112	0	0	0	0	0	0
ENSGACG00000000113	0	0	0	0	0	0
ENSGACG00000000114	634	288	2660	246	280	420
ENSGACG00000000115	394	246	216	176	142	280
ENSGACG00000000116	0	8	22	13	16	4
ENSGACG00000000117	0	2	0	9	0	6
ENSGACG00000000118	0	0	0	0	0	0
ENSGACG00000000119	2	0	0	0	0	0
ENSGACG00000000120	8	0	2	2	1	4
ENSGACG00000000121	22	10	12	10	14	22
ENSGACG00000000122	12	35	53	42	30	36
ENSGACG00000000123	98	92	100	100	152	112
ENSGACG00000000124	4	0	0	2	4	0
ENSGACG00000000125	0	0	0	9	0	0
ENSGACG00000000126	6	8	4	4	12	16
ENSGACG00000000127	0	0	0	0	0	0
ENSGACG00000000128	8	11	17	8	25	29
ENSGACG00000000129	0	0	0	0	0	0
ENSGACG00000000130	0	0	0	0	0	2
ENSGACG00000000131	0	0	0	0	0	0
ENSGACG00000000132	0	9	4	2	6	0
ENSGACG00000000133	0	0	0	0	0	0
ENSGACG00000000134	0	0	0	0	0	0
ENSGACG00000000135	2	2	6	6	5	18
ENSGACG00000000136	11	0	2	19	0	0
ENSGACG00000000137	0	0	0	0	0	0
ENSGACG00000000138	2	6	7	6	4	3
ENSGACG00000000139	0	0	0	0	0	0
ENSGACG00000000140	0	0	0	0	0	0
ENSGACG00000000141	13	2	18	17	10	11
ENSGACG00000000142	0	1	1	0	0	1
ENSGACG00000000143	0	0	0	1	1	0
ENSGACG00000000144	0	0	0	0	0	0
ENSGACG00000000145	0	0	0	0	0	0
ENSGACG00000000146	0	0	0	0	0	0
ENSGACG00000000147	2	0	4	3	1	2
ENSGACG00000000148	2	0	1	12	6	3
ENSGACG00000000149	0	0	0	0	0	2
ENSGACG00000000150	0	0	0	0	0	0
ENSGACG00000000151	34	38	30	16	28	13
ENSGACG00000000152	2	0	0	2	0	0
ENSGACG00000000153	2	1	0	1	1	0
ENSGACG00000000154	46	20	48	54	44	32
ENSGACG00000000155	87	45	39	173	175	167
ENSGACG00000000156	63	47	49	105	25	175
ENSGACG00000000157	1	0	0	0	6	0
ENSGACG00000000158	10	10	8	13	4	4
ENSGACG00000000159	1350	718	772	1084	1092	1020
ENSGACG00000000160	316	292	406	484	516	334
ENSGACG00000000161	84	104	148	112	182	58
ENSGACG00000000162	226	202	310	256	328	166
ENSGACG00000000163	302	308	328	382	398	404
ENSGACG00000000164	2954	1760	2090	2332	2932	2736
ENSGACG00000000165	10	8	14	12	16	6
ENSGACG00000000166	14174	6370	7490	7544	10554	15146
ENSGACG00000000167	672	664	1050	902	1028	640
ENSGACG00000000168	52	54	94	66	108	52
ENSGACG00000000169	5	5	13	4	10	2
ENSGACG00000000170	0	0	0	0	0	0
ENSGACG00000000171	11	3	4	5	8	7
ENSGACG00000000172	14	44	102	46	70	113
ENSGACG00000000173	2	3	1	2	11	0
ENSGACG00000000174	2	9	13	14	2	11
ENSGACG00000000175	30	11	20	67	9	8
ENSGACG00000000176	4948	2414	3734	5542	3248	4624
ENSGACG00000000177	498	590	576	652	584	382
ENSGACG00000000178	6	0	4	4	2	6
ENSGACG00000000179	4	2	0	4	4	0
ENSGACG00000000180	1	22	25	2	0	51
ENSGACG00000000181	0	0	0	1	0	1
ENSGACG00000000182	130	123	117	126	154	94
ENSGACG00000000183	0	0	0	0	0	0
ENSGACG00000000184	2	0	0	0	0	0
ENSGACG00000000185	116	210	38	54	54	324
ENSGACG00000000186	460	314	376	368	438	484
ENSGACG00000000187	14	0	2	4	15	6
ENSGACG00000000188	19	23	34	37	26	23
ENSGACG00000000189	244	206	210	338	314	298
ENSGACG00000000190	136	111	66	64	100	106
ENSGACG00000000191	1784	608	618	876	1006	2040
ENSGACG00000000192	446	362	426	424	656	596
ENSGACG00000000193	3	6	2	0	2	2
ENSGACG00000000194	0	0	0	0	0	0
ENSGACG00000000195	118	125	132	150	165	95
ENSGACG00000000196	282	242	308	278	358	302
ENSGACG00000000197	0	0	4	3	5	2
ENSGACG00000000198	3142	3916	6212	4876	7596	2948
ENSGACG00000000199	0	0	0	0	0	0
ENSGACG00000000200	0	0	0	0	0	1
ENSGACG00000000201	0	0	0	0	0	0
ENSGACG00000000202	4	0	4	0	0	4
ENSGACG00000000203	5	4	11	3	0	7
ENSGACG00000000204	470	336	430	398	514	382
ENSGACG00000000205	0	0	0	0	1	0
ENSGACG00000000206	1254	764	896	912	1100	1162
ENSGACG00000000207	0	2	2	1	2	1
ENSGACG00000000208	2	3	3	7	1	3
ENSGACG00000000209	1446	836	824	968	1172	1146
ENSGACG00000000210	0	0	0	0	0	0
ENSGACG00000000211	0	2	0	0	0	2
ENSGACG00000000212	3712	3362	3176	2988	4556	2360
ENSGACG00000000213	2	2	4	2	0	6
ENSGACG00000000214	8	32	22	24	24	24
ENSGACG00000000215	20	11	2	0	18	0
ENSGACG00000000216	2496	1370	2106	2174	3144	5024
ENSGACG00000000217	0	0	0	8	2	0
ENSGACG00000000218	342	352	452	400	566	478
ENSGACG00000000219	936	1098	1470	984	1466	664
ENSGACG00000000220	90	38	82	92	100	70
ENSGACG00000000221	45	28	46	36	28	86
ENSGACG00000000222	128	58	74	46	88	48
ENSGACG00000000223	2	0	2	0	2	4
ENSGACG00000000224	282	123	96	203	211	189
ENSGACG00000000225	876	582	624	752	742	350
ENSGACG00000000226	6	14	16	6	22	4
ENSGACG00000000227	1240	554	632	650	878	1020
ENSGACG00000000228	3606	1936	2104	2638	3170	3352
ENSGACG00000000229	28	16	24	40	32	12
ENSGACG00000000230	9510	8614	10390	5350	18000	6952
ENSGACG00000000231	206	102	96	182	48	106
ENSGACG00000000232	98	46	90	46	80	66
ENSGACG00000000233	258	306	274	326	378	252
ENSGACG00000000234	736	682	658	620	754	526
ENSGACG00000000235	4134	2060	2662	3284	3840	3374
ENSGACG00000000236	290	180	318	332	266	308
ENSGACG00000000237	58	142	98	88	118	56
ENSGACG00000000238	0	0	0	0	0	0
ENSGACG00000000239	130	234	116	140	164	148
ENSGACG00000000240	0	0	0	2	0	0
ENSGACG00000000241	0	0	0	0	0	0
ENSGACG00000000242	8	10	22	14	12	8
ENSGACG00000000243	16	14	24	16	28	12
ENSGACG00000000244	70	32	42	58	54	138
ENSGACG00000000245	484	320	282	458	538	402
ENSGACG00000000246	708	942	1146	1482	2026	968
ENSGACG00000000247	16	16	12	8	22	34
ENSGACG00000000248	2	4	6	4	8	4
ENSGACG00000000249	2	0	0	2	2	4
ENSGACG00000000250	1348	732	636	748	966	1024
ENSGACG00000000251	114	140	384	104	260	128
ENSGACG00000000252	488	426	360	390	698	358
ENSGACG00000000253	1838	1252	1280	1724	1954	1500
ENSGACG00000000254	1346	1542	1950	1524	2668	1272
ENSGACG00000000255	1298	750	1016	1078	1186	968
ENSGACG00000000256	16	29	19	2	21	23
ENSGACG00000000257	446	658	898	690	932	446
ENSGACG00000000258	4	6	2	0	2	0
ENSGACG00000000259	0	0	0	0	2	0
ENSGACG00000000260	1484	1356	1488	1564	1886	1332
ENSGACG00000000261	1432	754	970	652	1020	1026
ENSGACG00000000262	3038	1872	1820	2170	2508	2070
ENSGACG00000000263	472	450	484	426	628	262
ENSGACG00000000264	26	48	20	24	24	16
ENSGACG00000000265	1978	1118	1038	946	1256	1252
ENSGACG00000000266	4	8	6	5	15	2
ENSGACG00000000267	0	0	0	3	2	7
ENSGACG00000000268	64	33	86	58	54	57
ENSGACG00000000269	186	164	196	178	222	118
ENSGACG00000000270	198	178	200	200	448	318
ENSGACG00000000271	9654	5150	5408	8966	7204	9770
ENSGACG00000000272	140	994	304	92	108	1864
ENSGACG00000000273	250	420	450	348	492	198
ENSGACG00000000274	264	876	579	196	202	1156
ENSGACG00000000275	30	2	5	34	3	2
ENSGACG00000000276	30	84	157	5	0	309
ENSGACG00000000277	8	4	9	6	15	6
ENSGACG00000000278	38	180	326	126	422	46
ENSGACG00000000279	0	0	0	0	0	0
ENSGACG00000000280	3364	2908	2708	2508	2562	1774
ENSGACG00000000281	3056	3224	4410	3852	4690	2788
ENSGACG00000000282	0	0	0	0	0	0
ENSGACG00000000283	0	0	0	0	0	0
ENSGACG00000000284	0	6	37	7	25	10
ENSGACG00000000285	4	8	18	10	14	10
ENSGACG00000000286	852	490	606	704	868	784
ENSGACG00000000287	0	2	2	15	1	4
ENSGACG00000000288	114	48	58	74	72	60
ENSGACG00000000289	1496	1022	1320	1306	1146	786
ENSGACG00000000290	286	198	228	322	252	184
ENSGACG00000000291	420	658	800	698	930	448
ENSGACG00000000292	0	0	26	0	0	19
ENSGACG00000000293	344	124	164	244	244	236
ENSGACG00000000294	127	268	97	110	97	251
ENSGACG00000000295	206	126	162	148	206	138
ENSGACG00000000296	348	188	192	258	308	306
ENSGACG00000000297	86	54	50	52	94	76
ENSGACG00000000298	2	4	7	9	4	4
ENSGACG00000000299	3231	2180	1977	2584	2477	2007
ENSGACG00000000300	10	54	0	4	6	52
ENSGACG00000000301	4	50	9	12	4	64
ENSGACG00000000302	112	70	202	214	222	148
ENSGACG00000000303	92	80	122	80	122	58
ENSGACG00000000304	4670	1852	1516	1488	1836	2104
ENSGACG00000000305	0	0	0	0	0	8
ENSGACG00000000306	902	444	596	624	630	732
ENSGACG00000000307	124	180	188	122	252	150
ENSGACG00000000308	4506	2538	2964	3374	3216	3538
ENSGACG00000000309	2936	2068	2790	2322	3078	2198
ENSGACG00000000310	244	388	428	356	428	192
ENSGACG00000000311	1594	932	1066	1196	1340	1324
ENSGACG00000000312	82	78	122	148	152	82
ENSGACG00000000313	2204	1126	1793	1651	1694	1718
ENSGACG00000000314	136	50	66	72	128	102
ENSGACG00000000315	318	154	210	214	230	238
ENSGACG00000000316	5624	2880	3767	4151	3906	4214
ENSGACG00000000317	2866	1986	2382	2602	2498	2308
ENSGACG00000000318	174	134	178	244	196	158
ENSGACG00000000319	260	248	430	420	352	224
ENSGACG00000000320	1018	376	484	762	454	1068
ENSGACG00000000321	1686	870	882	966	1286	1150
ENSGACG00000000322	24	64	90	2	4	176
ENSGACG00000000323	0	1	0	0	0	0
ENSGACG00000000324	38	23	29	18	33	24
ENSGACG00000000325	330	340	872	594	312	364
ENSGACG00000000326	228	223	238	158	280	197
ENSGACG00000000327	4	12	6	26	40	2
ENSGACG00000000328	56	58	52	6	28	20
ENSGACG00000000329	34	50	88	56	100	36
ENSGACG00000000330	45	47	195	140	335	94
ENSGACG00000000331	18	40	60	24	26	36
ENSGACG00000000332	2798	2968	5382	3130	4932	2572
ENSGACG00000000333	1316	744	840	908	822	604
ENSGACG00000000334	498	404	402	466	452	342
ENSGACG00000000335	36	104	72	168	110	96
ENSGACG00000000336	67	154	245	175	262	120
ENSGACG00000000337	43	19	12	25	54	2
ENSGACG00000000338	676	402	532	638	626	526
ENSGACG00000000339	4	9	13	12	19	8
ENSGACG00000000340	374	420	598	366	510	326
ENSGACG00000000341	0	16	16	6	16	6
ENSGACG00000000342	854	932	2084	1536	2602	954
ENSGACG00000000343	6	4	0	8	56	0
ENSGACG00000000344	160	159	340	200	463	148
ENSGACG00000000345	42	0	2	1	12	2
ENSGACG00000000346	0	0	0	0	2	0
ENSGACG00000000347	3178	2806	3572	3430	3822	2392
ENSGACG00000000348	133	214	389	264	576	186
ENSGACG00000000349	8	10	4	4	4	28
ENSGACG00000000350	177	228	483	282	490	315
ENSGACG00000000351	128	116	162	120	172	112
ENSGACG00000000352	8	23	19	12	13	15
ENSGACG00000000353	11234	5868	6296	6132	5158	4782
ENSGACG00000000354	3152	2460	1946	2616	2378	1880
ENSGACG00000000355	2	8	10	0	4	2
ENSGACG00000000356	6	2	4	12	18	6
ENSGACG00000000357	1572	1418	1414	1598	1950	1262
ENSGACG00000000358	0	64	10	10	0	146
ENSGACG00000000359	10	8	16	6	14	4
ENSGACG00000000360	280	176	200	60	178	256
ENSGACG00000000361	176	128	108	128	134	98
ENSGACG00000000362	114	48	42	64	106	50
ENSGACG00000000363	20	48	38	16	8	28
ENSGACG00000000364	8	48	36	20	16	8
ENSGACG00000000365	4	8	12	8	8	2
ENSGACG00000000366	68	92	72	70	78	110
ENSGACG00000000367	78	104	82	128	112	44
ENSGACG00000000368	752	458	586	842	986	588
ENSGACG00000000369	382	382	308	358	442	188
ENSGACG00000000370	554	238	248	356	414	298
ENSGACG00000000371	4	10	10	12	20	4
ENSGACG00000000372	54	586	100	44	70	1052
ENSGACG00000000373	322	192	260	248	312	252
ENSGACG00000000374	936	1078	1255	1220	1522	784
ENSGACG00000000375	630	608	615	490	800	450
ENSGACG00000000376	610	384	434	392	296	414
ENSGACG00000000377	120	46	56	62	86	126
ENSGACG00000000378	328	212	180	290	280	278
ENSGACG00000000379	316	130	168	178	198	162
ENSGACG00000000380	758	428	436	534	600	526
ENSGACG00000000381	0	0	0	0	0	0
ENSGACG00000000382	12	6	4	4	2	0
ENSGACG00000000383	696	832	1142	860	1078	560
ENSGACG00000000384	0	0	0	0	2	0
ENSGACG00000000385	292	290	286	336	430	454
ENSGACG00000000386	2	1	0	0	5	1
ENSGACG00000000387	0	0	0	0	0	0
ENSGACG00000000388	128	126	164	170	212	106
ENSGACG00000000389	0	4	0	2	6	2
ENSGACG00000000390	8	4	8	0	5	4
ENSGACG00000000391	0	0	0	0	0	1
ENSGACG00000000392	680	930	1602	1142	2076	564
ENSGACG00000000393	0	0	0	0	0	0
ENSGACG00000000395	0	3	2	0	0	0
ENSGACG00000000396	0	0	2	3	0	1
ENSGACG00000000397	32	98	44	24	44	126
ENSGACG00000000398	193	274	268	258	362	134
ENSGACG00000000399	2	2	4	10	6	8
ENSGACG00000000400	17	2	12	4	10	7
ENSGACG00000000401	11	8	5	14	93	4
ENSGACG00000000403	0	2	4	1	10	0
ENSGACG00000000404	0	2	2	2	8	0
ENSGACG00000000405	1088	494	1066	318	1014	970
ENSGACG00000000406	0	0	0	0	0	0
ENSGACG00000000407	98	90	310	112	108	206
ENSGACG00000000408	0	4	0	8	28	14
ENSGACG00000000409	0	0	0	0	0	0
ENSGACG00000000411	616	834	912	626	804	448
ENSGACG00000000412	1756	1820	2178	2226	2006	1100
ENSGACG00000000413	6	2	10	2	2	0
ENSGACG00000000414	2	2	0	0	0	0
ENSGACG00000000415	15940	14416	15304	16864	16054	11654
ENSGACG00000000416	176	264	304	342	494	198
ENSGACG00000000417	0	0	7	0	0	4
ENSGACG00000000418	322	428	474	572	474	266
ENSGACG00000000419	56	138	200	114	158	82
ENSGACG00000000420	0	6	0	0	16	4
ENSGACG00000000421	120	126	162	104	212	86
ENSGACG00000000422	118	280	408	372	276	98
ENSGACG00000000423	0	0	0	0	0	0
ENSGACG00000000424	12	8	6	6	4	0
ENSGACG00000000425	740	556	802	630	910	446
ENSGACG00000000426	0	0	0	0	0	0
ENSGACG00000000427	0	0	0	0	0	26
ENSGACG00000000428	342	202	230	254	382	308
ENSGACG00000000429	881	348	488	587	868	1018
ENSGACG00000000430	4	47	5	0	2	311
ENSGACG00000000431	58	63	57	58	70	79
ENSGACG00000000432	6	47	5	0	2	305
ENSGACG00000000433	26	14	30	14	18	14
ENSGACG00000000434	1974	1144	942	1420	1242	986
ENSGACG00000000435	0	0	2	2	0	6
ENSGACG00000000436	10	42	90	70	120	22
ENSGACG00000000437	50	24	66	34	50	18
ENSGACG00000000438	0	2	2	2	2	4
ENSGACG00000000439	40	48	30	44	40	30
ENSGACG00000000440	0	0	0	0	0	0
ENSGACG00000000441	0	2	2	2	4	4
ENSGACG00000000442	0	0	0	0	0	0
ENSGACG00000000443	354	250	484	262	418	406
ENSGACG00000000444	0	3	0	3	0	0
ENSGACG00000000445	5186	2534	2878	2590	3628	3932
ENSGACG00000000446	0	0	0	0	0	0
ENSGACG00000000447	0	0	0	0	0	0
ENSGACG00000000448	10626	6004	5198	6606	7390	7366
ENSGACG00000000449	416	272	328	276	328	302
ENSGACG00000000450	120	160	266	190	222	102
ENSGACG00000000451	76	94	176	78	42	24
ENSGACG00000000452	1392	802	772	904	1344	932
ENSGACG00000000453	1392	622	730	942	646	1400
ENSGACG00000000454	1910	1290	1662	1714	1922	1518
ENSGACG00000000455	2404	1664	1888	2556	1698	1476
ENSGACG00000000456	340	146	118	510	192	286
ENSGACG00000000457	138	40	94	70	88	88
ENSGACG00000000458	15854	9240	12486	14662	15150	8038
ENSGACG00000000459	58	42	38	70	56	52
ENSGACG00000000460	210	130	168	196	210	202
ENSGACG00000000461	178	158	284	196	248	170
ENSGACG00000000462	198	188	392	600	506	198
ENSGACG00000000463	20	20	22	22	28	10
ENSGACG00000000464	466	174	224	274	332	296
ENSGACG00000000465	0	6	4	2	0	4
ENSGACG00000000466	722	560	684	822	1002	710
ENSGACG00000000467	138	144	218	148	282	82
ENSGACG00000000468	662	626	682	614	650	450
ENSGACG00000000469	1536	830	604	610	1046	1036
ENSGACG00000000470	0	0	0	0	0	0
ENSGACG00000000471	0	0	0	0	0	0
ENSGACG00000000472	120	128	224	154	170	78
ENSGACG00000000473	146	90	88	78	156	86
ENSGACG00000000474	8902	6160	9906	9208	11546	8510
ENSGACG00000000476	2	2	0	1	2	0
ENSGACG00000000477	484	244	208	240	386	244
ENSGACG00000000478	0	0	0	0	2	0
ENSGACG00000000479	5982	5970	7162	6328	7794	6234
ENSGACG00000000480	156	258	286	244	434	112
ENSGACG00000000481	5674	3156	4266	5802	5006	5204
ENSGACG00000000482	682	418	358	488	546	480
ENSGACG00000000483	2664	1628	1678	1128	1872	2038
ENSGACG00000000484	106	80	62	136	140	130
ENSGACG00000000485	6	4	4	6	8	6
ENSGACG00000000486	580	630	726	614	822	354
ENSGACG00000000487	906	1722	1926	1552	2150	1088
ENSGACG00000000488	264	114	230	228	314	426
ENSGACG00000000489	218	160	200	314	222	246
ENSGACG00000000490	858	510	618	694	912	778
ENSGACG00000000491	1670	1350	2026	1872	2230	1970
ENSGACG00000000492	6516	4168	4604	8158	7322	7678
ENSGACG00000000493	3036	1942	2806	2692	3302	2862
ENSGACG00000000494	490	338	470	388	514	364
ENSGACG00000000495	386	296	404	346	520	262
ENSGACG00000000496	422	612	600	826	730	474
ENSGACG00000000497	20	34	48	26	54	20
ENSGACG00000000498	784	542	760	650	760	570
ENSGACG00000000499	134	194	258	206	258	130
ENSGACG00000000500	210	120	126	222	288	206
ENSGACG00000000501	488	304	454	478	542	406
ENSGACG00000000502	3222	1700	2140	2894	3158	3614
ENSGACG00000000503	36	44	72	54	56	42
ENSGACG00000000504	1294	344	464	500	596	886
ENSGACG00000000505	1186	582	692	888	988	1088
ENSGACG00000000506	50	80	84	114	96	54
ENSGACG00000000507	368	252	304	290	444	214
ENSGACG00000000508	4498	2772	3370	4036	3522	2988
ENSGACG00000000509	0	0	0	0	0	0
ENSGACG00000000510	434	392	382	648	510	328
ENSGACG00000000511	32	56	54	26	94	30
ENSGACG00000000512	194	164	194	198	248	148
ENSGACG00000000513	426	306	288	406	290	268
ENSGACG00000000514	378	662	628	632	556	486
ENSGACG00000000515	62	44	66	60	74	60
ENSGACG00000000516	332	492	708	516	628	314
ENSGACG00000000517	0	0	0	0	0	0
ENSGACG00000000518	36	30	38	46	28	52
ENSGACG00000000519	18	14	16	30	20	12
ENSGACG00000000520	364	436	410	392	280	488
ENSGACG00000000521	682	594	596	754	792	544
ENSGACG00000000522	36	30	28	36	60	18
ENSGACG00000000523	0	0	0	4	0	0
ENSGACG00000000524	22	54	78	40	66	22
ENSGACG00000000525	36	50	62	20	62	38
ENSGACG00000000526	52	70	70	74	102	38
ENSGACG00000000527	126	136	184	146	260	110
ENSGACG00000000528	38	14	26	74	22	84
ENSGACG00000000529	5286	3324	4352	4904	5096	4584
ENSGACG00000000530	0	2	0	1	2	0
ENSGACG00000000531	4	3	62	1	0	2
ENSGACG00000000532	240	216	348	300	354	252
ENSGACG00000000533	0	2	0	2	4	2
ENSGACG00000000534	9	10	8	11	18	18
ENSGACG00000000535	8	8	9	8	12	6
ENSGACG00000000536	42	78	170	20	118	52
ENSGACG00000000537	3	2	5	2	1	11
ENSGACG00000000538	252	198	216	264	276	232
ENSGACG00000000539	16	58	44	60	66	38
ENSGACG00000000540	21	97	113	76	113	128
ENSGACG00000000541	1118	674	814	844	1048	780
ENSGACG00000000542	0	4	14	2	4	17
ENSGACG00000000543	11830	6862	8204	8668	10730	9904
ENSGACG00000000544	60	64	68	52	106	50
ENSGACG00000000545	240	406	618	120	722	166
ENSGACG00000000546	2	0	2	0	2	0
ENSGACG00000000547	2	2	0	2	8	4
ENSGACG00000000548	0	4	0	4	6	2
ENSGACG00000000549	1	3	54	7	3	20
ENSGACG00000000550	86	90	238	136	192	104
ENSGACG00000000551	510	236	276	284	394	426
ENSGACG00000000552	10	18	6	8	14	38
ENSGACG00000000553	0	0	0	0	0	0
ENSGACG00000000554	5286	2166	2240	3412	2592	3338
ENSGACG00000000555	264	186	248	242	336	166
ENSGACG00000000556	732	336	316	420	448	460
ENSGACG00000000557	1412	988	1422	1560	1546	1452
ENSGACG00000000558	60	20	20	10	24	16
ENSGACG00000000559	0	0	0	0	0	0
ENSGACG00000000560	0	0	1	2	0	0
ENSGACG00000000561	0	0	0	0	0	0
ENSGACG00000000562	0	2	0	2	0	2
ENSGACG00000000563	0	2	0	0	0	0
ENSGACG00000000564	222	228	260	278	294	192
ENSGACG00000000565	162	94	84	86	110	108
ENSGACG00000000566	0	0	0	0	0	0
ENSGACG00000000567	196	168	204	184	232	150
ENSGACG00000000568	0	0	6	0	0	4
ENSGACG00000000569	0	0	0	0	0	0
ENSGACG00000000570	8652	4162	4328	5918	6384	7732
ENSGACG00000000571	4	4	17	10	10	8
ENSGACG00000000572	344	232	442	376	472	328
ENSGACG00000000573	988	662	660	774	724	740
ENSGACG00000000574	6	0	0	0	0	0
ENSGACG00000000575	0	0	0	0	0	0
ENSGACG00000000576	14841	2255	3958	9582	5783	9119
ENSGACG00000000577	0	4	0	0	0	0
ENSGACG00000000578	748	424	444	500	638	524
ENSGACG00000000579	0	0	2	4	0	2
ENSGACG00000000580	6	3	0	8	4	2
ENSGACG00000000581	412	420	382	378	518	366
ENSGACG00000000582	1820	920	1038	1206	1442	1260
ENSGACG00000000583	51	75	102	76	59	114
ENSGACG00000000584	218	138	218	192	176	138
ENSGACG00000000585	58	42	68	50	74	36
ENSGACG00000000586	1420	1030	1254	866	1464	1050
ENSGACG00000000587	0	1	3	2	1	0
ENSGACG00000000588	386	276	286	406	420	370
ENSGACG00000000589	4104	2244	2520	2616	3204	2906
ENSGACG00000000590	6824	4996	6050	6928	8602	6222
ENSGACG00000000591	197	29	0	164	42	6
ENSGACG00000000592	51	106	76	99	87	51
ENSGACG00000000593	2811	1296	1626	2270	1962	1957
ENSGACG00000000594	3227	1286	1454	2600	1886	1939
ENSGACG00000000595	1098	568	674	692	972	820
ENSGACG00000000596	10	6	6	2	10	0
ENSGACG00000000597	278	170	206	230	262	150
ENSGACG00000000598	3614	2814	2646	2618	3208	2402
ENSGACG00000000599	1470	994	1278	1356	1260	1132
ENSGACG00000000600	594	450	312	294	376	320
ENSGACG00000000601	38	40	50	56	86	36
ENSGACG00000000602	690	632	600	1096	790	612
ENSGACG00000000603	4	2	6	4	12	6
ENSGACG00000000604	12	10	16	10	24	4
ENSGACG00000000605	312	204	216	152	202	236
ENSGACG00000000606	2164	1156	1320	1866	1842	1884
ENSGACG00000000607	1658	1432	2142	1596	1622	1248
ENSGACG00000000608	1414	1534	1670	3152	2514	1372
ENSGACG00000000609	140	92	150	126	168	64
ENSGACG00000000610	162	68	58	72	60	54
ENSGACG00000000611	364	316	338	422	394	256
ENSGACG00000000612	6	18	36	14	6	12
ENSGACG00000000613	260	480	928	612	838	392
ENSGACG00000000614	970	738	910	992	914	482
ENSGACG00000000615	4	0	10	2	2	0
ENSGACG00000000616	5062	2616	2364	2952	3946	4770
ENSGACG00000000617	14	38	16	8	48	12
ENSGACG00000000618	6148	7302	7222	6174	8782	4692
ENSGACG00000000619	50	100	112	110	98	62
ENSGACG00000000620	0	0	0	0	0	0
ENSGACG00000000621	0	4	0	0	0	0
ENSGACG00000000622	86	132	162	156	60	104
ENSGACG00000000623	1242	770	866	810	802	738
ENSGACG00000000624	0	0	0	0	0	4
ENSGACG00000000625	966	784	870	832	776	704
ENSGACG00000000626	18	28	18	26	12	6
ENSGACG00000000628	144	272	254	222	214	138
ENSGACG00000000629	2	2	0	0	0	0
ENSGACG00000000630	726	440	812	682	728	742
ENSGACG00000000631	46	40	24	12	14	22
ENSGACG00000000632	188	128	270	198	200	210
ENSGACG00000000633	822	660	866	656	1044	686
ENSGACG00000000634	54	64	108	62	96	58
ENSGACG00000000635	38	26	52	40	62	68
ENSGACG00000000636	82	40	40	46	62	106
ENSGACG00000000637	1136	1082	1584	1260	1716	1142
ENSGACG00000000638	406	270	328	382	498	430
ENSGACG00000000639	528	364	518	500	604	580
ENSGACG00000000640	290	196	256	244	260	164
ENSGACG00000000641	58	66	78	42	104	104
ENSGACG00000000642	2216	1630	1512	1536	2440	2574
ENSGACG00000000643	230	446	548	430	576	164
ENSGACG00000000644	5006	1844	3334	3248	2736	3812
ENSGACG00000000645	2488	1704	1744	1826	1950	1934
ENSGACG00000000646	0	0	0	0	0	0
ENSGACG00000000647	6	12	6	10	22	4
ENSGACG00000000648	832	1040	1414	1218	1700	856
ENSGACG00000000649	0	0	0	0	0	0
ENSGACG00000000650	180	213	220	244	347	127
ENSGACG00000000651	70	92	84	86	136	78
ENSGACG00000000652	6	4	4	8	6	10
ENSGACG00000000653	2378	1816	2208	2216	2234	1776
ENSGACG00000000654	782	530	750	714	804	652
ENSGACG00000000655	214	154	242	162	246	136
ENSGACG00000000656	926	598	800	916	1130	950
ENSGACG00000000657	48	8	24	10	14	24
ENSGACG00000000658	1814	576	670	1166	986	1132
ENSGACG00000000659	1086	1022	1054	1020	1366	836
ENSGACG00000000660	890	620	550	872	1114	602
ENSGACG00000000661	2040	1036	1324	1676	1574	2732
ENSGACG00000000662	22	14	10	0	16	38
ENSGACG00000000663	752	720	878	872	704	450
ENSGACG00000000664	4974	4550	4974	4576	4398	2932
ENSGACG00000000665	878	664	1004	1244	1796	948
ENSGACG00000000666	14	38	32	62	66	30
ENSGACG00000000667	1690	1148	1520	1674	1740	1880
ENSGACG00000000668	576	1086	874	832	1920	492
ENSGACG00000000669	0	2	0	1	8	6
ENSGACG00000000670	0	0	2	0	0	0
ENSGACG00000000671	3804	2766	1664	2278	3166	1900
ENSGACG00000000672	162	138	154	80	76	172
ENSGACG00000000673	9878	7292	8774	8908	16226	9668
ENSGACG00000000674	13	15	25	11	14	22
ENSGACG00000000675	2374	1256	1538	1340	1854	1360
ENSGACG00000000676	22	20	192	228	33	493
ENSGACG00000000677	2	4	4	0	12	2
ENSGACG00000000678	0	0	4	2	0	3
ENSGACG00000000679	466	408	364	462	552	410
ENSGACG00000000680	224	250	218	232	250	188
ENSGACG00000000681	1200	1126	2036	1742	2058	1594
ENSGACG00000000682	0	0	0	2	0	0
ENSGACG00000000683	7154	5510	9534	9056	9746	6764
ENSGACG00000000684	1084	938	1992	1774	1716	1228
ENSGACG00000000685	296	152	126	210	180	230
ENSGACG00000000686	2144	1778	2496	2208	2766	1922
ENSGACG00000000687	118	732	232	98	62	762
ENSGACG00000000688	1296	754	804	960	1076	1058
ENSGACG00000000689	5466	2608	3004	3830	4684	5202
ENSGACG00000000690	978	1240	1156	1154	954	640
ENSGACG00000000691	314	110	122	160	56	188
ENSGACG00000000692	8	2	10	18	20	0
ENSGACG00000000693	4	0	2	8	2	0
ENSGACG00000000694	1058	760	580	652	768	606
ENSGACG00000000695	2744	1538	1932	1972	2932	2518
ENSGACG00000000696	8408	5280	7394	6782	7920	5496
ENSGACG00000000697	478	358	624	488	642	352
ENSGACG00000000698	194	198	228	202	294	224
ENSGACG00000000699	8844	3792	5630	5220	5614	5616
ENSGACG00000000700	2	4	0	0	2	0
ENSGACG00000000701	58	44	56	58	72	70
ENSGACG00000000702	2	2	8	0	6	4
ENSGACG00000000703	96	74	78	110	116	92
ENSGACG00000000704	64	38	72	36	60	46
ENSGACG00000000705	12	0	0	14	2	0
ENSGACG00000000706	2152	1054	998	1088	1262	1350
ENSGACG00000000707	650	528	1332	990	1048	570
ENSGACG00000000708	1588	636	606	798	858	1344
ENSGACG00000000709	44	132	240	132	204	70
ENSGACG00000000710	148	136	198	142	220	96
ENSGACG00000000711	1074	666	1016	768	880	672
ENSGACG00000000712	108	108	132	160	128	76
ENSGACG00000000713	1974	1726	1450	2002	2664	1382
ENSGACG00000000714	22	48	26	20	48	34
ENSGACG00000000715	0	20	8	22	10	26
ENSGACG00000000716	2	2	12	0	10	0
ENSGACG00000000717	184	120	110	138	236	212
ENSGACG00000000718	0	0	0	0	2	2
ENSGACG00000000719	318	238	304	280	262	250
ENSGACG00000000720	8	12	16	8	14	14
ENSGACG00000000721	46	62	124	92	74	40
ENSGACG00000000722	4	10	14	12	6	8
ENSGACG00000000723	340	304	414	384	480	238
ENSGACG00000000724	1188	690	824	932	832	814
ENSGACG00000000725	390	460	538	654	580	366
ENSGACG00000000726	64	78	100	44	92	46
ENSGACG00000000727	498	356	482	486	558	350
ENSGACG00000000728	34	76	90	74	58	34
ENSGACG00000000729	254	318	524	380	460	230
ENSGACG00000000730	0	8	10	2	8	0
ENSGACG00000000731	122	112	182	126	200	96
ENSGACG00000000732	306	194	256	292	414	302
ENSGACG00000000733	22	26	38	38	24	24
ENSGACG00000000734	894	726	550	718	748	640
ENSGACG00000000735	82	104	188	104	80	146
ENSGACG00000000736	1604	582	620	834	882	2014
ENSGACG00000000737	50	18	32	46	84	52
ENSGACG00000000738	964	534	660	724	844	896
ENSGACG00000000739	200	154	218	198	194	138
ENSGACG00000000740	46	30	24	48	48	52
ENSGACG00000000741	4758	3508	5180	5444	5624	4054
ENSGACG00000000742	0	0	0	2	0	0
ENSGACG00000000743	1208	1284	1750	1664	2126	886
ENSGACG00000000744	54	98	140	116	222	74
ENSGACG00000000745	604	598	946	838	820	434
ENSGACG00000000746	98	134	178	150	152	76
ENSGACG00000000747	110	92	94	138	118	90
ENSGACG00000000748	2	2	3	1	3	1
ENSGACG00000000749	12	54	34	22	48	10
ENSGACG00000000750	120	158	144	204	202	136
ENSGACG00000000751	1823	1280	1439	1334	1396	1174
ENSGACG00000000752	736	386	460	377	523	611
ENSGACG00000000753	135	220	149	154	174	134
ENSGACG00000000754	28	39	46	32	30	32
ENSGACG00000000755	258	257	460	414	426	290
ENSGACG00000000756	0	0	0	0	0	0
ENSGACG00000000757	1	0	6	0	2	0
ENSGACG00000000758	12	40	78	46	30	22
ENSGACG00000000759	732	266	466	524	492	372
ENSGACG00000000760	0	0	0	0	0	0
ENSGACG00000000761	0	0	2	2	2	4
ENSGACG00000000762	0	0	0	0	0	0
ENSGACG00000000763	0	0	2	0	0	0
ENSGACG00000000764	780	394	336	344	420	502
ENSGACG00000000765	0	0	0	0	0	0
ENSGACG00000000766	232	138	116	136	254	206
ENSGACG00000000767	0	2	6	0	2	0
ENSGACG00000000768	20	34	78	18	42	26
ENSGACG00000000769	62	74	38	46	70	46
ENSGACG00000000770	92	158	148	238	166	128
ENSGACG00000000771	596	1032	1390	622	1244	488
ENSGACG00000000772	50	4	66	14	6	33
ENSGACG00000000773	0	0	0	0	0	0
ENSGACG00000000774	0	0	0	0	0	0
ENSGACG00000000775	88	170	198	266	194	138
ENSGACG00000000776	8	12	16	12	22	6
ENSGACG00000000777	48	42	52	40	56	42
ENSGACG00000000778	3610	1650	1862	2102	2674	3042
ENSGACG00000000779	4	7	4	11	0	0
ENSGACG00000000780	2	5	2	0	4	0
ENSGACG00000000781	0	0	0	0	0	2
ENSGACG00000000782	2476	1526	1890	2256	2222	2000
ENSGACG00000000783	0	4	0	0	0	12
ENSGACG00000000784	0	0	2	2	2	2
ENSGACG00000000785	2	0	1	0	0	6
ENSGACG00000000786	282	178	282	276	270	222
ENSGACG00000000787	1468	1108	1676	1388	1596	1310
ENSGACG00000000788	0	4	0	0	1	0
ENSGACG00000000789	48	110	104	142	144	72
ENSGACG00000000790	38	68	66	42	46	52
ENSGACG00000000791	498	1034	672	550	1410	1090
ENSGACG00000000792	178	792	130	104	140	750
ENSGACG00000000793	392	296	500	408	528	282
ENSGACG00000000794	264	224	292	276	316	154
ENSGACG00000000795	196	122	104	162	148	86
ENSGACG00000000796	102	54	58	116	84	148
ENSGACG00000000797	2	0	0	6	10	4
ENSGACG00000000798	502	372	404	414	410	352
ENSGACG00000000799	382	290	308	302	408	366
ENSGACG00000000800	1280	654	962	1430	1392	1138
ENSGACG00000000801	370	244	320	406	468	302
ENSGACG00000000802	6	8	4	12	14	16
ENSGACG00000000803	300	288	328	312	350	194
ENSGACG00000000804	586	404	700	400	626	592
ENSGACG00000000805	1866	1162	850	1234	1326	1260
ENSGACG00000000806	8	8	16	8	14	6
ENSGACG00000000807	556	586	982	820	834	488
ENSGACG00000000808	108	88	114	71	167	65
ENSGACG00000000809	442	274	368	251	539	285
ENSGACG00000000810	724	484	722	726	698	644
ENSGACG00000000811	676	416	468	466	478	456
ENSGACG00000000812	234	434	656	536	702	330
ENSGACG00000000813	106	182	212	176	270	84
ENSGACG00000000814	480	436	568	532	644	412
ENSGACG00000000815	894	914	1252	856	1028	617
ENSGACG00000000816	1258	740	654	694	700	748
ENSGACG00000000817	678	388	528	556	580	554
ENSGACG00000000818	660	478	494	822	524	404
ENSGACG00000000819	590	386	864	716	626	462
ENSGACG00000000820	510	370	370	294	540	396
ENSGACG00000000821	324	314	430	510	568	354
ENSGACG00000000822	5584	4452	5486	6160	6376	4882
ENSGACG00000000823	1994	746	1370	1266	1146	1860
ENSGACG00000000824	14	18	6	18	20	10
ENSGACG00000000825	2132	1818	2934	2894	3382	2528
ENSGACG00000000826	2300	1674	1516	1724	1860	1896
ENSGACG00000000827	21554	13028	16740	12594	15484	10408
ENSGACG00000000828	668	372	392	432	626	546
ENSGACG00000000829	148	150	254	182	224	142
ENSGACG00000000830	374	384	602	474	618	296
ENSGACG00000000831	872	642	956	794	952	678
ENSGACG00000000832	72	68	88	96	80	76
ENSGACG00000000833	844	302	444	590	388	362
ENSGACG00000000834	7	5	10	2	11	18
ENSGACG00000000835	8	8	13	56	18	11
ENSGACG00000000836	176	94	136	60	186	132
ENSGACG00000000837	94	104	162	132	168	84
ENSGACG00000000838	0	0	0	0	0	0
ENSGACG00000000839	420	572	802	660	800	414
ENSGACG00000000840	2	4	6	10	2	0
ENSGACG00000000841	2	10	4	8	2	4
ENSGACG00000000842	6	0	0	0	4	4
ENSGACG00000000843	360	210	276	266	340	324
ENSGACG00000000844	100	86	86	118	140	120
ENSGACG00000000845	354	568	822	688	756	352
ENSGACG00000000846	436	268	514	446	532	410
ENSGACG00000000847	102	26	42	122	70	110
ENSGACG00000000848	170	126	184	152	278	126
ENSGACG00000000849	0	0	0	1	0	1
ENSGACG00000000850	162	282	440	292	380	208
ENSGACG00000000851	1080	597	472	697	770	1012
ENSGACG00000000852	42	70	116	112	108	84
ENSGACG00000000853	714	698	788	686	956	520
ENSGACG00000000854	0	1	6	3	0	2
ENSGACG00000000855	368	318	428	306	432	512
ENSGACG00000000856	1290	1302	746	998	1478	1916
ENSGACG00000000857	25	70	121	94	108	104
ENSGACG00000000858	10604	4250	3775	6203	7472	8046
ENSGACG00000000859	56	68	54	82	118	58
ENSGACG00000000860	27791	17770	26447	23954	31250	22350
ENSGACG00000000861	34	62	102	52	86	32
ENSGACG00000000862	300	164	152	198	218	218
ENSGACG00000000864	0	0	0	0	0	0
ENSGACG00000000865	6	8	10	14	12	14
ENSGACG00000000866	148	78	104	118	136	86
ENSGACG00000000867	92	156	156	134	162	52
ENSGACG00000000868	3584	2858	4289	3663	4198	2994
ENSGACG00000000869	2	0	0	0	0	0
ENSGACG00000000870	1188	892	1126	1278	1234	1060
ENSGACG00000000871	0	0	0	0	0	0
ENSGACG00000000872	1430	1054	1208	1100	1366	918
ENSGACG00000000873	36	22	22	34	56	18
ENSGACG00000000874	264	234	156	194	214	188
ENSGACG00000000875	1286	852	948	998	934	732
ENSGACG00000000876	442	416	458	408	420	288
ENSGACG00000000877	1820	1166	1212	1568	1764	1540
ENSGACG00000000878	8	4	14	8	8	8
ENSGACG00000000879	59	2	0	45	4	21
ENSGACG00000000880	1650	956	1098	1260	1698	1362
ENSGACG00000000881	236	174	238	164	222	200
ENSGACG00000000882	48	66	84	46	92	36
ENSGACG00000000883	246	68	157	166	132	250
ENSGACG00000000884	666	358	440	546	550	486
ENSGACG00000000885	226	284	390	300	478	302
ENSGACG00000000886	34	34	52	50	36	68
ENSGACG00000000887	2	12	12	0	2	10
ENSGACG00000000888	2832	1376	1528	2564	1722	1988
ENSGACG00000000889	52	60	64	86	62	34
ENSGACG00000000890	204	144	162	134	174	182
ENSGACG00000000892	1472	928	1342	1092	1372	1240
ENSGACG00000000893	0	4	10	0	2	18
ENSGACG00000000894	8	0	6	2	6	10
ENSGACG00000000895	2694	1806	1440	1784	1658	1316
ENSGACG00000000896	480	164	256	276	298	308
ENSGACG00000000897	166	270	506	296	456	192
ENSGACG00000000898	2544	2864	3900	3234	1998	1862
ENSGACG00000000899	16	25	31	24	24	20
ENSGACG00000000900	72	16	24	38	58	40
ENSGACG00000000901	1028	312	512	526	1192	240
ENSGACG00000000902	342	167	142	307	192	222
ENSGACG00000000903	28	32	88	66	58	30
ENSGACG00000000904	0	0	0	0	0	0
ENSGACG00000000905	82	88	108	114	162	64
ENSGACG00000000906	240	144	226	192	228	188
ENSGACG00000000907	0	0	0	0	0	0
ENSGACG00000000908	0	0	0	0	0	0
ENSGACG00000000909	332	240	126	284	344	180
ENSGACG00000000910	0	0	1	0	0	0
ENSGACG00000000911	58	64	110	52	86	50
ENSGACG00000000912	0	2	0	0	0	0
ENSGACG00000000913	6	12	2	6	8	16
ENSGACG00000000914	26	62	58	58	90	20
ENSGACG00000000915	0	0	0	0	0	0
ENSGACG00000000916	0	0	0	0	0	0
ENSGACG00000000917	962	646	704	824	762	554
ENSGACG00000000918	0	0	0	0	0	0
ENSGACG00000000919	8	14	20	16	10	8
ENSGACG00000000920	134	118	146	128	194	166
ENSGACG00000000921	8	0	2	0	0	4
ENSGACG00000000922	1	4	8	2	2	2
ENSGACG00000000923	922	498	433	622	641	714
ENSGACG00000000924	1582	1642	1892	2696	1876	1150
ENSGACG00000000925	2	0	0	0	0	0
ENSGACG00000000926	374	302	292	352	344	154
ENSGACG00000000927	0	0	6	0	0	5
ENSGACG00000000928	0	0	0	0	0	0
ENSGACG00000000929	222	210	304	290	296	162
ENSGACG00000000930	478	402	602	492	582	442
ENSGACG00000000931	0	6	10	2	4	11
ENSGACG00000000932	1546	1342	1592	888	1156	868
ENSGACG00000000933	8	70	48	42	48	26
ENSGACG00000000934	98	118	212	122	212	106
ENSGACG00000000935	2	4	0	2	2	2
ENSGACG00000000936	12	20	16	22	20	10
ENSGACG00000000937	0	0	0	0	0	0
ENSGACG00000000938	4	4	4	2	7	12
ENSGACG00000000939	2114	1022	1146	1130	1320	1428
ENSGACG00000000940	808	628	714	872	814	698
ENSGACG00000000941	796	560	908	772	664	344
ENSGACG00000000942	0	6	2	0	2	0
ENSGACG00000000943	51	12	16	90	10	26
ENSGACG00000000944	7	4	9	4	0	21
ENSGACG00000000945	906	456	636	730	704	628
ENSGACG00000000946	22	64	56	56	42	58
ENSGACG00000000947	0	0	0	0	0	0
ENSGACG00000000948	1436	1006	1494	1616	1788	1558
ENSGACG00000000950	60	8	16	38	52	52
ENSGACG00000000951	570	608	934	760	1044	622
ENSGACG00000000952	4	2	7	4	0	0
ENSGACG00000000953	6	4	8	8	8	11
ENSGACG00000000954	474	270	342	352	478	526
ENSGACG00000000955	1	0	26	0	0	0
ENSGACG00000000957	128	128	140	124	196	82
ENSGACG00000000958	364	386	582	526	648	228
ENSGACG00000000959	32	26	42	28	34	22
ENSGACG00000000960	252	182	220	226	196	154
ENSGACG00000000961	1568	1184	930	2096	1676	1656
ENSGACG00000000962	0	2	4	6	0	0
ENSGACG00000000963	2928	1870	2902	2400	2780	1994
ENSGACG00000000964	566	272	494	330	438	414
ENSGACG00000000965	30	44	66	32	54	30
ENSGACG00000000966	296	238	298	372	244	252
ENSGACG00000000967	0	0	0	0	0	0
ENSGACG00000000968	1	6	1	0	0	11
ENSGACG00000000969	886	424	590	598	684	684
ENSGACG00000000970	90	112	130	82	122	44
ENSGACG00000000971	10	0	6	14	4	4
ENSGACG00000000972	6760	3114	3942	3946	4972	5288
ENSGACG00000000973	816	728	734	1474	2118	1002
ENSGACG00000000974	8	8	18	14	28	16
ENSGACG00000000975	62	34	32	18	44	30
ENSGACG00000000976	1448	846	1052	1160	1286	1306
ENSGACG00000000977	1	0	0	7	0	3
ENSGACG00000000978	41	20	65	34	47	51
ENSGACG00000000979	58	20	8	20	32	18
ENSGACG00000000980	6724	3640	3778	4716	5264	4614
ENSGACG00000000981	88	84	112	102	132	74
ENSGACG00000000982	878	514	410	574	668	640
ENSGACG00000000983	0	0	0	0	0	0
ENSGACG00000000984	0	0	0	2	0	0
ENSGACG00000000985	0	0	0	0	0	1
ENSGACG00000000986	1908	1480	2120	1806	2066	1306
ENSGACG00000000987	6930	3894	4300	3122	5374	7866
ENSGACG00000000988	0	6	2	0	8	4
ENSGACG00000000989	6	12	12	6	0	4
ENSGACG00000000990	10	18	6	0	0	8
ENSGACG00000000991	808	906	1146	1298	1766	824
ENSGACG00000000992	1	9	0	2	11	0
ENSGACG00000000995	22	38	46	66	84	40
ENSGACG00000000996	772	439	609	436	584	541
ENSGACG00000000997	932	488	540	992	716	926
ENSGACG00000000998	2	3	0	0	3	3
ENSGACG00000000999	152	98	94	150	94	62
ENSGACG00000001000	16	20	32	14	16	14
ENSGACG00000001001	0	0	16	11	0	6
ENSGACG00000001002	308	194	284	284	344	166
ENSGACG00000001003	0	0	0	0	0	0
ENSGACG00000001004	0	0	0	0	0	0
ENSGACG00000001005	694	490	676	654	742	578
ENSGACG00000001006	2906	2000	1956	1700	2622	1762
ENSGACG00000001007	56	68	94	108	148	80
ENSGACG00000001008	1026	644	1284	1402	958	764
ENSGACG00000001009	10	6	22	18	12	22
ENSGACG00000001010	2	2	0	0	0	2
ENSGACG00000001011	40	28	60	44	50	28
ENSGACG00000001012	390	244	202	194	244	188
ENSGACG00000001013	126	116	196	190	122	94
ENSGACG00000001014	124	110	106	116	118	70
ENSGACG00000001015	130	34	46	52	90	118
ENSGACG00000001016	82	32	32	106	88	88
ENSGACG00000001017	0	0	0	0	0	0
ENSGACG00000001018	228	200	186	220	308	188
ENSGACG00000001019	0	0	6	4	2	18
ENSGACG00000001020	27	0	1	23	24	2
ENSGACG00000001021	42	64	86	48	110	40
ENSGACG00000001022	224	420	314	432	456	216
ENSGACG00000001023	232	112	168	186	184	114
ENSGACG00000001024	168	192	222	172	208	140
ENSGACG00000001025	824	742	552	546	856	624
ENSGACG00000001026	90	36	48	52	62	68
ENSGACG00000001027	20	18	34	24	30	26
ENSGACG00000001028	2	6	8	20	8	4
ENSGACG00000001029	562	474	742	638	672	516
ENSGACG00000001030	0	0	27	1	0	0
ENSGACG00000001031	0	2	0	0	2	0
ENSGACG00000001032	0	2	0	0	2	4
ENSGACG00000001033	0	0	0	2	5	0
ENSGACG00000001034	0	2	0	0	0	2
ENSGACG00000001035	292	446	674	540	496	190
ENSGACG00000001036	0	0	2	0	4	0
ENSGACG00000001037	0	0	2	0	0	2
ENSGACG00000001038	0	0	0	0	0	0
ENSGACG00000001039	448	292	352	246	380	252
ENSGACG00000001040	296	220	266	244	328	306
ENSGACG00000001041	5610	7656	11064	10074	11666	6260
ENSGACG00000001042	14044	8124	11014	16538	16298	15648
ENSGACG00000001043	2	0	0	4	0	0
ENSGACG00000001044	0	0	0	0	0	0
ENSGACG00000001045	616	336	464	500	859	503
ENSGACG00000001046	0	0	4	0	0	0
ENSGACG00000001047	6	13	17	2	4	7
ENSGACG00000001049	226	132	278	220	152	104
ENSGACG00000001050	0	0	0	0	0	0
ENSGACG00000001051	12	13	5	8	41	7
ENSGACG00000001052	3328	1940	2386	2836	3150	2854
ENSGACG00000001053	2	0	0	2	3	2
ENSGACG00000001054	130	101	137	92	119	53
ENSGACG00000001055	296	126	128	164	144	266
ENSGACG00000001056	462	274	322	410	460	418
ENSGACG00000001057	2	5	2	5	6	1
ENSGACG00000001058	220	186	276	244	254	158
ENSGACG00000001059	718	800	1112	788	1282	890
ENSGACG00000001060	0	0	0	0	4	0
ENSGACG00000001061	74	82	92	108	134	62
ENSGACG00000001062	1048	862	948	978	1044	1028
ENSGACG00000001063	2546	1494	2228	1974	2484	2038
ENSGACG00000001064	148	152	162	148	246	110
ENSGACG00000001065	458	540	652	466	412	248
ENSGACG00000001066	13602	10796	12822	12236	16368	11290
ENSGACG00000001067	278	164	252	240	262	182
ENSGACG00000001068	158	124	216	218	308	70
ENSGACG00000001069	330	212	266	370	306	196
ENSGACG00000001070	406	594	784	652	922	478
ENSGACG00000001071	644	146	168	190	170	232
ENSGACG00000001072	1194	1074	1848	1638	1688	1028
ENSGACG00000001073	27	58	8	29	26	73
ENSGACG00000001074	732	454	468	464	538	364
ENSGACG00000001075	1	20	0	7	4	5
ENSGACG00000001076	98	212	154	80	174	266
ENSGACG00000001077	0	0	0	0	0	0
ENSGACG00000001078	588	384	460	368	484	322
ENSGACG00000001079	490	422	510	554	586	510
ENSGACG00000001080	1182	830	802	844	1124	1132
ENSGACG00000001081	1190	926	1194	1038	1416	1026
ENSGACG00000001082	460	352	538	554	550	370
ENSGACG00000001083	18	44	46	38	54	18
ENSGACG00000001084	66	130	150	118	78	16
ENSGACG00000001085	0	4	6	2	0	4
ENSGACG00000001086	86	96	130	86	148	38
ENSGACG00000001087	908	556	728	596	698	562
ENSGACG00000001088	4486	1610	1606	2386	2670	3316
ENSGACG00000001089	158	250	348	272	424	208
ENSGACG00000001090	2276	2124	3186	3028	3072	2086
ENSGACG00000001091	296	304	376	458	418	236
ENSGACG00000001092	54	18	62	58	112	70
ENSGACG00000001093	1778	1722	3198	2358	2968	1974
ENSGACG00000001094	1806	872	1146	970	1444	1088
ENSGACG00000001095	1760	884	848	1162	1412	870
ENSGACG00000001096	44	28	42	70	56	72
ENSGACG00000001097	88	32	54	60	80	66
ENSGACG00000001098	988	740	710	650	912	566
ENSGACG00000001099	1016	660	592	710	938	594
ENSGACG00000001100	3660	1980	2430	2822	2680	3366
ENSGACG00000001101	3	0	4	11	0	3
ENSGACG00000001102	630	936	928	760	710	568
ENSGACG00000001103	2822	1858	1890	1746	2462	2008
ENSGACG00000001104	1	1	0	0	0	0
ENSGACG00000001105	628	402	326	594	620	658
ENSGACG00000001106	1920	1352	1294	1424	1642	1476
ENSGACG00000001107	56	37	17	30	40	24
ENSGACG00000001108	24987	16554	21639	20298	29920	20878
ENSGACG00000001109	6654	4318	5424	4986	5982	4500
ENSGACG00000001110	0	0	0	0	0	1
ENSGACG00000001111	2	0	8	4	12	4
ENSGACG00000001112	1642	1910	2844	2506	3224	1762
ENSGACG00000001113	948	1422	1150	576	1404	1820
ENSGACG00000001114	4	0	8	4	0	2
ENSGACG00000001115	172	138	246	142	276	176
ENSGACG00000001116	642	372	472	514	546	282
ENSGACG00000001117	0	0	4	10	0	0
ENSGACG00000001118	712	780	714	916	750	562
ENSGACG00000001119	8	0	0	20	0	1
ENSGACG00000001120	5544	3368	5930	2728	3514	5752
ENSGACG00000001121	2	0	6	0	1	2
ENSGACG00000001122	758	656	1142	652	796	990
ENSGACG00000001123	964	758	716	506	1088	642
ENSGACG00000001124	970	454	598	936	1022	936
ENSGACG00000001125	1844	1898	2722	2420	3462	2304
ENSGACG00000001126	76	102	88	140	66	30
ENSGACG00000001127	0	0	0	0	0	0
ENSGACG00000001128	6	0	1	14	0	0
ENSGACG00000001129	0	0	0	0	0	0
ENSGACG00000001130	0	0	0	0	0	0
ENSGACG00000001131	176	184	336	258	294	222
ENSGACG00000001132	206	402	416	400	352	202
ENSGACG00000001133	186	70	68	78	144	106
ENSGACG00000001134	156	392	732	482	594	206
ENSGACG00000001135	224	206	184	208	320	182
ENSGACG00000001136	600	240	292	472	446	398
ENSGACG00000001137	8	0	4	6	16	0
ENSGACG00000001138	1020	674	736	898	956	702
ENSGACG00000001139	566	316	352	478	588	574
ENSGACG00000001140	308	174	122	122	176	294
ENSGACG00000001141	16	6	28	30	18	38
ENSGACG00000001142	368	166	220	266	384	246
ENSGACG00000001143	33976	11106	9668	12808	17814	32752
ENSGACG00000001144	2904	1734	2300	2364	2732	2718
ENSGACG00000001145	374	1348	1672	1098	1704	682
ENSGACG00000001146	0	15	3	0	21	0
ENSGACG00000001147	5154	3702	4888	4516	6052	4576
ENSGACG00000001148	1708	788	982	1126	1312	1328
ENSGACG00000001149	2088	1298	2090	2872	2838	2978
ENSGACG00000001150	134	92	88	78	88	56
ENSGACG00000001151	98	150	156	148	208	96
ENSGACG00000001152	2584	2628	1550	1910	2004	2106
ENSGACG00000001153	2024	1104	1286	2330	2266	1906
ENSGACG00000001154	538	470	400	268	494	340
ENSGACG00000001155	4	4	14	8	10	12
ENSGACG00000001156	5740	3398	3032	3386	4354	4514
ENSGACG00000001157	20	14	10	10	12	4
ENSGACG00000001158	386	280	288	400	420	332
ENSGACG00000001159	6	448	12	6	0	460
ENSGACG00000001160	1286	856	940	1660	1338	1226
ENSGACG00000001161	4342	3388	3624	4384	3512	3414
ENSGACG00000001162	650	380	564	508	692	534
ENSGACG00000001163	42	60	86	54	54	38
ENSGACG00000001164	72	90	196	178	132	118
ENSGACG00000001165	136	56	44	92	104	78
ENSGACG00000001166	236	142	120	254	176	248
ENSGACG00000001167	10	14	14	14	34	10
ENSGACG00000001168	60	19	13	28	17	0
ENSGACG00000001169	3160	1040	938	1068	2040	1686
ENSGACG00000001170	1374	856	1292	1482	1278	1298
ENSGACG00000001171	34	34	42	46	38	44
ENSGACG00000001172	58	144	116	92	138	90
ENSGACG00000001173	6354	8030	9346	7780	10828	5270
ENSGACG00000001174	398	334	366	346	354	360
ENSGACG00000001175	686	742	1370	1178	1386	728
ENSGACG00000001176	3378	2604	2602	2688	3124	2264
ENSGACG00000001177	482	218	248	316	300	172
ENSGACG00000001178	292	110	134	332	318	258
ENSGACG00000001179	120	74	88	146	138	104
ENSGACG00000001180	28	30	20	20	26	28
ENSGACG00000001181	42	24	46	186	308	204
ENSGACG00000001182	45	37	33	54	54	6
ENSGACG00000001183	694	710	890	908	994	702
ENSGACG00000001184	1294	1072	994	924	1282	964
ENSGACG00000001185	100	118	102	34	104	52
ENSGACG00000001186	5064	2518	2580	3074	3390	3716
ENSGACG00000001187	88	58	70	88	68	100
ENSGACG00000001188	3202	1938	2280	2346	2544	2032
ENSGACG00000001189	748	594	742	708	890	542
ENSGACG00000001190	202	98	118	150	170	154
ENSGACG00000001191	0	0	0	0	0	0
ENSGACG00000001192	10238	6192	7210	7368	8354	5450
ENSGACG00000001193	60	76	128	102	158	84
ENSGACG00000001194	60	48	78	45	0	69
ENSGACG00000001195	4	2	6	12	4	2
ENSGACG00000001196	0	0	3	0	0	1
ENSGACG00000001197	208	140	200	176	246	188
ENSGACG00000001198	16	11	29	22	25	2
ENSGACG00000001199	2	7	15	15	2	11
ENSGACG00000001200	0	0	2	0	0	2
ENSGACG00000001201	2	6	30	34	42	14
ENSGACG00000001202	0	0	0	0	0	0
ENSGACG00000001203	5	0	40	3	2	5
ENSGACG00000001204	1860	1054	1256	1142	1550	1538
ENSGACG00000001205	6	0	0	2	0	0
ENSGACG00000001206	1564	1696	2834	2160	2762	1584
ENSGACG00000001208	160	216	170	174	244	164
ENSGACG00000001209	0	0	0	0	2	0
ENSGACG00000001210	113	135	113	143	144	126
ENSGACG00000001211	246	278	284	264	304	116
ENSGACG00000001212	216	252	322	212	470	302
ENSGACG00000001213	1	38	56	2	16	116
ENSGACG00000001214	25	1	25	14	0	30
ENSGACG00000001215	1206	624	690	1056	952	898
ENSGACG00000001216	0	0	0	2	1	0
ENSGACG00000001217	2	4	0	4	8	2
ENSGACG00000001218	1384	1390	874	1512	1702	1444
ENSGACG00000001219	88	96	134	84	206	84
ENSGACG00000001220	1	0	19	0	0	11
ENSGACG00000001221	0	6	2	0	14	0
ENSGACG00000001222	450	286	122	92	178	202
ENSGACG00000001223	116	80	84	96	84	36
ENSGACG00000001224	1972	1596	1880	2090	2442	1572
ENSGACG00000001225	204	230	170	220	310	182
ENSGACG00000001226	432	214	92	100	126	272
ENSGACG00000001227	0	0	0	1	2	0
ENSGACG00000001228	32	130	294	142	306	44
ENSGACG00000001229	3700	6298	11728	6044	13566	8032
ENSGACG00000001230	216	70	96	110	76	116
ENSGACG00000001231	50	40	42	44	34	38
ENSGACG00000001232	528	356	484	462	606	412
ENSGACG00000001233	4444	2170	2250	3402	3144	3164
ENSGACG00000001234	714	506	752	830	838	342
ENSGACG00000001235	1022	778	814	636	1110	964
ENSGACG00000001236	120	48	136	174	64	32
ENSGACG00000001237	360	366	368	420	454	338
ENSGACG00000001238	3552	1526	1446	1618	1956	2702
ENSGACG00000001239	1366	1094	1642	1412	1746	1292
ENSGACG00000001240	20	40	46	50	26	6
ENSGACG00000001241	0	0	0	0	1	0
ENSGACG00000001242	136	90	111	112	173	184
ENSGACG00000001243	6	3	2	20	12	8
ENSGACG00000001244	2892	2084	1978	2954	2970	2948
ENSGACG00000001245	10	10	8	12	4	6
ENSGACG00000001246	274	180	262	250	306	210
ENSGACG00000001247	164	284	458	392	386	228
ENSGACG00000001248	172	64	116	114	134	108
ENSGACG00000001249	0	0	0	0	0	0
ENSGACG00000001250	0	0	0	0	0	0
ENSGACG00000001251	0	0	0	0	0	0
ENSGACG00000001253	0	2	0	0	0	0
ENSGACG00000001254	2842	1680	2308	2266	2570	2914
ENSGACG00000001255	8	6	6	0	12	2
ENSGACG00000001256	0	0	0	0	0	0
ENSGACG00000001257	298	234	262	184	380	262
ENSGACG00000001258	2118	1096	1184	648	1070	948
ENSGACG00000001259	0	2	0	0	0	0
ENSGACG00000001260	81	84	34	185	278	78
ENSGACG00000001261	86	264	162	183	377	68
ENSGACG00000001262	2	24	14	4	2	36
ENSGACG00000001263	0	0	0	0	0	0
ENSGACG00000001264	3	25	2	15	50	1
ENSGACG00000001265	0	0	0	0	0	0
ENSGACG00000001266	0	0	0	0	0	0
ENSGACG00000001267	2	22	8	15	31	7
ENSGACG00000001268	0	2	0	2	2	0
ENSGACG00000001269	0	0	0	0	0	0
ENSGACG00000001270	0	0	0	0	0	0
ENSGACG00000001271	8	2	0	0	2	0
ENSGACG00000001272	0	0	0	0	0	0
ENSGACG00000001273	0	2	0	0	0	0
ENSGACG00000001274	0	0	0	0	0	2
ENSGACG00000001275	148	120	128	102	250	236
ENSGACG00000001276	72	34	40	84	72	74
ENSGACG00000001277	5	0	11	8	15	4
ENSGACG00000001278	684	386	554	406	550	478
ENSGACG00000001279	312	238	562	256	424	262
ENSGACG00000001280	22	22	30	4	28	10
ENSGACG00000001281	2046	930	1088	1202	1182	2052
ENSGACG00000001282	42	88	118	66	92	26
ENSGACG00000001283	0	0	0	0	0	0
ENSGACG00000001284	138	144	178	180	230	120
ENSGACG00000001285	0	0	0	0	0	0
ENSGACG00000001286	160	192	254	114	258	158
ENSGACG00000001287	58	54	34	50	30	102
ENSGACG00000001288	9	6	7	2	10	4
ENSGACG00000001289	3470	3248	5726	3986	6504	2582
ENSGACG00000001290	1260	592	680	802	990	924
ENSGACG00000001291	356	426	510	568	392	218
ENSGACG00000001292	100	100	198	130	164	62
ENSGACG00000001293	0	0	0	0	0	1
ENSGACG00000001294	140	92	128	78	192	72
ENSGACG00000001295	486	492	632	628	364	264
ENSGACG00000001296	4	82	38	14	12	116
ENSGACG00000001297	128	136	132	262	154	74
ENSGACG00000001298	18	18	114	62	84	16
ENSGACG00000001299	28	12	8	22	6	22
ENSGACG00000001300	256	316	420	350	464	278
ENSGACG00000001301	434	482	690	504	644	308
ENSGACG00000001302	1318	576	780	684	892	1018
ENSGACG00000001303	18	6	16	30	20	14
ENSGACG00000001304	280	200	140	240	242	182
ENSGACG00000001305	2696	1858	2606	2154	2760	2126
ENSGACG00000001306	0	0	0	0	0	0
ENSGACG00000001307	2026	1750	2988	3834	5112	2378
ENSGACG00000001308	14	6	16	22	16	14
ENSGACG00000001309	564	408	484	512	650	910
ENSGACG00000001310	2	4	2	2	0	0
ENSGACG00000001311	0	0	0	0	0	0
ENSGACG00000001312	78	48	68	80	88	54
ENSGACG00000001313	0	0	0	0	0	0
ENSGACG00000001314	99	49	93	117	130	128
ENSGACG00000001316	1001	599	543	691	860	598
ENSGACG00000001317	4078	3780	3510	2898	4090	2848
ENSGACG00000001318	8	3	2	0	2	0
ENSGACG00000001319	0	5	16	5	11	18
ENSGACG00000001320	8	12	12	10	6	0
ENSGACG00000001321	6	50	42	0	108	2
ENSGACG00000001322	243	106	327	214	301	181
ENSGACG00000001323	758	538	686	844	844	690
ENSGACG00000001324	1476	766	700	1096	1182	1468
ENSGACG00000001325	4	0	0	0	2	4
ENSGACG00000001326	2	1	40	6	9	16
ENSGACG00000001327	42	12	26	36	32	56
ENSGACG00000001328	278	148	220	260	322	292
ENSGACG00000001329	0	4	0	0	2	0
ENSGACG00000001330	12	26	19	14	13	17
ENSGACG00000001331	814	474	676	922	1092	1164
ENSGACG00000001332	261	130	196	211	181	138
ENSGACG00000001333	26	14	18	14	22	18
ENSGACG00000001334	0	2	0	0	0	0
ENSGACG00000001335	4	0	2	0	6	0
ENSGACG00000001336	72	138	106	94	76	28
ENSGACG00000001337	3144	1592	1446	1844	2376	2466
ENSGACG00000001338	1030	840	916	870	906	764
ENSGACG00000001339	8	8	8	4	8	8
ENSGACG00000001340	86	44	48	38	50	46
ENSGACG00000001341	3	0	1	1	6	0
ENSGACG00000001342	2	5	3	0	0	2
ENSGACG00000001343	364	88	84	84	174	150
ENSGACG00000001344	2	1	2	0	0	0
ENSGACG00000001345	120	80	78	62	82	76
ENSGACG00000001346	390	210	128	444	290	176
ENSGACG00000001347	6	12	8	12	6	2
ENSGACG00000001348	1	0	11	4	0	10
ENSGACG00000001349	24	6	4	14	12	4
ENSGACG00000001350	36	52	49	73	86	48
ENSGACG00000001351	1446	678	676	586	812	890
ENSGACG00000001352	3050	1626	1906	2436	2366	1662
ENSGACG00000001353	12	22	28	18	40	14
ENSGACG00000001354	1772	1170	1486	1526	1768	1476
ENSGACG00000001355	1038	640	706	874	1006	974
ENSGACG00000001356	288	342	564	444	602	268
ENSGACG00000001357	38	22	34	28	30	21
ENSGACG00000001358	29	29	46	30	48	38
ENSGACG00000001359	228	84	90	114	206	130
ENSGACG00000001360	344	214	258	334	356	284
ENSGACG00000001361	1720	948	1098	1008	1168	1242
ENSGACG00000001362	11	3	4	5	8	7
ENSGACG00000001363	1964	984	820	1010	1154	1164
ENSGACG00000001364	0	1	0	0	0	0
ENSGACG00000001365	340	352	496	410	390	278
ENSGACG00000001366	538	486	420	416	406	352
ENSGACG00000001367	0	0	0	0	0	2
ENSGACG00000001368	16	2	0	2	6	6
ENSGACG00000001369	0	0	1	0	0	0
ENSGACG00000001370	404	318	450	420	566	426
ENSGACG00000001371	226	130	202	158	288	228
ENSGACG00000001372	24	18	24	30	34	30
ENSGACG00000001373	252	334	382	500	408	202
ENSGACG00000001374	1132	1208	1286	1486	1242	988
ENSGACG00000001375	0	0	0	2	0	0
ENSGACG00000001376	1151	926	1041	478	1610	1751
ENSGACG00000001377	1630	948	1166	1918	1838	1892
ENSGACG00000001378	0	5	2	0	4	0
ENSGACG00000001379	1591	1088	1683	1683	1840	1642
ENSGACG00000001380	1880	1198	1110	1296	1442	1668
ENSGACG00000001381	1630	932	1158	1266	1458	1678
ENSGACG00000001382	15468	8986	11126	14432	12358	12884
ENSGACG00000001383	82	72	48	102	110	94
ENSGACG00000001385	0	1	4	2	1	7
ENSGACG00000001386	80	39	65	70	60	40
ENSGACG00000001387	302	360	506	364	588	366
ENSGACG00000001388	4847	2698	3123	3219	4088	3594
ENSGACG00000001389	8246	4232	5066	5324	5774	6240
ENSGACG00000001390	1	0	0	0	3	0
ENSGACG00000001391	95	146	202	62	38	218
ENSGACG00000001392	344	414	502	504	102	202
ENSGACG00000001393	0	0	2	29	0	2
ENSGACG00000001394	4	2	4	10	4	8
ENSGACG00000001395	24	6	4	10	19	7
ENSGACG00000001396	14841	2255	3958	9582	5783	9119
ENSGACG00000001397	755	380	354	479	514	503
ENSGACG00000001398	0	0	4	2	34	0
ENSGACG00000001399	0	2	0	2	3	2
ENSGACG00000001400	0	0	0	0	2	0
ENSGACG00000001401	29	13	0	0	21	0
ENSGACG00000001402	132	134	140	148	158	94
ENSGACG00000001403	22	12	10	16	16	14
ENSGACG00000001404	6	22	15	16	20	9
ENSGACG00000001405	2340	1540	1454	1786	2330	1772
ENSGACG00000001406	214	88	62	60	88	112
ENSGACG00000001407	0	0	0	0	0	0
ENSGACG00000001408	5002	3620	5328	4698	5530	4602
ENSGACG00000001409	232	214	226	242	440	186
ENSGACG00000001410	0	0	0	1	0	0
ENSGACG00000001411	70	66	74	78	76	54
ENSGACG00000001412	14	5	20	2	8	21
ENSGACG00000001413	4112	3706	5404	4360	5762	3690
ENSGACG00000001414	5	6	20	0	4	12
ENSGACG00000001415	936	658	906	1024	966	824
ENSGACG00000001416	0	4	0	4	4	0
ENSGACG00000001417	1706	1304	2128	2262	2460	1794
ENSGACG00000001418	0	0	0	0	0	0
ENSGACG00000001419	10	18	4	30	120	12
ENSGACG00000001420	190	124	130	186	212	174
ENSGACG00000001421	2735	1199	1301	1619	1608	2172
ENSGACG00000001422	208	136	274	140	268	212
ENSGACG00000001423	324	218	496	258	544	278
ENSGACG00000001424	10	10	12	12	16	16
ENSGACG00000001425	20	24	58	34	40	42
ENSGACG00000001427	186	162	260	230	248	130
ENSGACG00000001428	2	5	12	2	5	6
ENSGACG00000001429	0	20	10	14	28	16
ENSGACG00000001430	5	6	2	3	0	6
ENSGACG00000001431	370	330	432	460	550	288
ENSGACG00000001432	4	9	0	1	31	2
ENSGACG00000001433	884	492	576	722	812	816
ENSGACG00000001434	0	0	0	0	0	0
ENSGACG00000001435	334	304	268	170	278	286
ENSGACG00000001436	44	84	80	36	90	132
ENSGACG00000001437	152	222	360	346	368	208
ENSGACG00000001438	330	180	320	282	342	280
ENSGACG00000001439	694	500	468	366	436	630
ENSGACG00000001440	6084	2430	2678	3140	3556	4384
ENSGACG00000001441	0	0	0	0	0	0
ENSGACG00000001443	2732	1974	2614	2548	3014	2342
ENSGACG00000001444	0	0	0	0	0	0
ENSGACG00000001445	61	26	25	36	32	23
ENSGACG00000001446	1052	638	710	668	634	578
ENSGACG00000001447	202	190	254	214	250	246
ENSGACG00000001448	2	8	4	0	8	0
ENSGACG00000001449	2	2	0	2	0	0
ENSGACG00000001450	4750	2530	3228	4408	4196	5508
ENSGACG00000001451	26	12	16	4	30	25
ENSGACG00000001452	1156	792	1112	1122	990	1072
ENSGACG00000001453	0	0	0	8	0	0
ENSGACG00000001454	182	148	278	994	284	174
ENSGACG00000001455	3372	2510	4252	5110	3140	3200
ENSGACG00000001456	1304	774	792	1094	1318	942
ENSGACG00000001457	4	2	2	2	4	4
ENSGACG00000001458	390	426	432	796	930	372
ENSGACG00000001459	102	64	70	173	66	78
ENSGACG00000001460	702	430	732	438	570	634
ENSGACG00000001461	1048	814	1410	1458	1484	908
ENSGACG00000001462	0	0	2	2	0	0
ENSGACG00000001463	3304	2218	2964	2810	3032	2674
ENSGACG00000001464	4610	2298	2506	2858	2910	3714
ENSGACG00000001465	868	520	588	930	1236	932
ENSGACG00000001466	720	312	848	1364	138	394
ENSGACG00000001467	1060	540	556	762	718	882
ENSGACG00000001468	268	170	226	192	256	206
ENSGACG00000001469	130	166	282	156	206	164
ENSGACG00000001470	1274	1042	922	1162	1316	1444
ENSGACG00000001471	1758	1124	1426	1448	1898	1864
ENSGACG00000001472	46	28	22	56	40	36
ENSGACG00000001473	14820	10854	14480	19532	19438	15686
ENSGACG00000001474	408	548	670	478	748	358
ENSGACG00000001475	72	76	160	216	154	140
ENSGACG00000001476	1132	646	888	856	928	918
ENSGACG00000001477	310	166	236	260	268	212
ENSGACG00000001478	28	14	58	24	42	20
ENSGACG00000001479	86	48	82	88	88	90
ENSGACG00000001480	12	22	22	6	18	2
ENSGACG00000001481	1184	596	638	970	1062	826
ENSGACG00000001482	460	306	364	540	524	474
ENSGACG00000001483	292	470	618	514	520	258
ENSGACG00000001484	1134	496	652	798	840	896
ENSGACG00000001485	20	2	4	6	2	6
ENSGACG00000001486	1508	936	878	1182	1256	1086
ENSGACG00000001487	1594	664	558	300	888	796
ENSGACG00000001488	248	236	328	272	420	252
ENSGACG00000001489	46	104	92	84	90	108
ENSGACG00000001490	1342	748	716	1172	1336	1460
ENSGACG00000001491	1216	970	1266	934	990	784
ENSGACG00000001492	14	6	18	7	13	8
ENSGACG00000001493	1722	782	876	1256	1572	2150
ENSGACG00000001494	100	72	61	39	59	82
ENSGACG00000001495	158	154	160	244	156	226
ENSGACG00000001496	2028	1692	2000	1984	2932	1976
ENSGACG00000001497	54	46	76	72	104	40
ENSGACG00000001498	2198	2168	3276	2998	3572	2746
ENSGACG00000001499	1674	994	924	1042	1490	1192
ENSGACG00000001500	818	794	1006	944	1316	768
ENSGACG00000001501	84	82	94	154	86	58
ENSGACG00000001502	726	576	828	854	1016	728
ENSGACG00000001503	254	232	326	292	340	248
ENSGACG00000001504	6102	3656	2940	4466	5954	5372
ENSGACG00000001505	1906	1364	2718	2356	2502	2252
ENSGACG00000001506	38	18	16	28	20	20
ENSGACG00000001507	120	84	67	59	71	98
ENSGACG00000001508	2	4	2	8	8	6
ENSGACG00000001509	8	14	26	8	18	10
ENSGACG00000001510	4408	2906	2446	2636	2898	2900
ENSGACG00000001511	3894	2002	2174	2588	2752	3240
ENSGACG00000001512	2434	2214	3188	3150	3740	2016
ENSGACG00000001513	186	226	314	268	356	170
ENSGACG00000001514	24	66	62	38	46	98
ENSGACG00000001515	282	366	192	228	438	202
ENSGACG00000001516	92	56	110	92	64	62
ENSGACG00000001517	82	104	138	88	160	62
ENSGACG00000001518	792	432	288	452	604	430
ENSGACG00000001519	432	382	448	362	738	388
ENSGACG00000001520	2604	1508	2292	2450	2356	2714
ENSGACG00000001521	136	190	70	122	230	52
ENSGACG00000001522	68	2269	1155	161	64	4771
ENSGACG00000001523	368	294	150	218	384	256
ENSGACG00000001524	2592	1394	1886	2056	2038	2244
ENSGACG00000001525	44	64	40	4	2	2
ENSGACG00000001526	126	144	74	2	10	8
ENSGACG00000001527	6	4	12	0	0	0
ENSGACG00000001528	28	101	37	23	20	515
ENSGACG00000001529	70	72	62	34	54	94
ENSGACG00000001530	6178	3674	5124	4866	5010	4760
ENSGACG00000001531	8	12	24	40	28	28
ENSGACG00000001532	136	136	152	140	214	162
ENSGACG00000001533	1172	424	824	1054	696	1338
ENSGACG00000001534	748	500	556	558	818	748
ENSGACG00000001535	8	6	6	6	4	4
ENSGACG00000001536	74	62	88	98	88	98
ENSGACG00000001537	0	0	0	0	0	0
ENSGACG00000001538	8866	6778	6102	7382	8038	5482
ENSGACG00000001539	22	54	32	46	58	36
ENSGACG00000001540	536	746	992	680	774	388
ENSGACG00000001542	48	38	50	34	34	36
ENSGACG00000001543	432	202	292	238	336	274
ENSGACG00000001544	4048	2672	3332	2462	3194	2756
ENSGACG00000001545	20	4	18	10	16	12
ENSGACG00000001546	0	12	8	8	18	8
ENSGACG00000001547	88	50	84	138	100	74
ENSGACG00000001548	1456	1250	1540	1832	1786	1080
ENSGACG00000001549	94	48	66	98	52	36
ENSGACG00000001550	2998	1902	1592	2116	2136	2170
ENSGACG00000001551	2702	2092	3074	2226	3022	2210
ENSGACG00000001552	2380	2062	3444	2854	3452	2046
ENSGACG00000001553	472	426	456	446	392	272
ENSGACG00000001554	346	400	674	576	658	346
ENSGACG00000001555	210	144	200	238	248	212
ENSGACG00000001556	448	332	428	374	494	518
ENSGACG00000001557	162	34	40	120	72	100
ENSGACG00000001558	440	420	408	460	402	298
ENSGACG00000001559	506	424	542	618	886	536
ENSGACG00000001560	886	570	648	738	838	676
ENSGACG00000001561	1490	2174	1804	1510	1904	1094
ENSGACG00000001562	13	2	4	4	0	0
ENSGACG00000001563	1462	1056	1414	1260	1550	1344
ENSGACG00000001564	2	0	0	0	0	0
ENSGACG00000001565	1032	1012	744	902	836	642
ENSGACG00000001566	0	0	2	0	0	0
ENSGACG00000001567	0	0	0	0	2	8
ENSGACG00000001568	6	8	16	4	16	14
ENSGACG00000001569	2	0	2	0	0	0
ENSGACG00000001570	4138	1138	1840	2000	2178	3116
ENSGACG00000001571	3226	1932	2376	2250	2282	3128
ENSGACG00000001572	320	52	134	156	138	118
ENSGACG00000001573	318	558	921	252	823	396
ENSGACG00000001574	0	0	0	0	0	0
ENSGACG00000001575	38	52	46	84	96	38
ENSGACG00000001576	170	140	208	126	208	62
ENSGACG00000001577	2862	2370	2772	2338	3492	2026
ENSGACG00000001578	2	10	20	8	22	14
ENSGACG00000001579	156	89	141	162	206	87
ENSGACG00000001580	450	368	284	390	434	266
ENSGACG00000001581	62	35	41	60	72	57
ENSGACG00000001582	1174	744	1146	1086	1312	1180
ENSGACG00000001583	238	154	162	190	272	140
ENSGACG00000001584	296	262	262	264	334	246
ENSGACG00000001585	38	46	87	52	39	74
ENSGACG00000001586	3322	3652	3232	3644	3732	2098
ENSGACG00000001587	2090	1086	848	982	1602	1328
ENSGACG00000001588	18	8	32	20	26	18
ENSGACG00000001589	2	6	4	8	22	10
ENSGACG00000001590	814	852	1038	1226	1172	800
ENSGACG00000001591	452	462	470	334	596	482
ENSGACG00000001592	52	48	58	64	82	30
ENSGACG00000001593	1010	426	544	1536	494	812
ENSGACG00000001594	126	74	92	62	138	60
ENSGACG00000001595	68	30	48	62	70	34
ENSGACG00000001596	3764	1694	1658	2014	2216	2258
ENSGACG00000001597	5316	3618	3616	4304	3920	2588
ENSGACG00000001598	1246	804	688	804	1114	1010
ENSGACG00000001600	1082	1042	1032	1022	1002	888
ENSGACG00000001601	174	156	164	188	280	110
ENSGACG00000001602	1396	952	1440	1520	1654	1208
ENSGACG00000001603	2	0	0	0	0	0
ENSGACG00000001604	10	12	14	12	29	6
ENSGACG00000001605	2	0	0	0	0	1
ENSGACG00000001606	298	194	372	318	446	104
ENSGACG00000001607	306	186	226	268	228	286
ENSGACG00000001608	4000	2060	2702	2336	2584	2634
ENSGACG00000001609	402	266	214	182	192	370
ENSGACG00000001610	2	2	0	0	2	0
ENSGACG00000001611	204	66	100	162	172	126
ENSGACG00000001612	378	234	360	288	448	518
ENSGACG00000001613	0	0	0	0	0	0
ENSGACG00000001614	58	96	98	98	88	56
ENSGACG00000001615	1454	800	786	1152	1132	1418
ENSGACG00000001616	77	65	63	61	77	50
ENSGACG00000001617	192	72	108	80	86	92
ENSGACG00000001618	0	0	0	0	0	0
ENSGACG00000001619	82	68	40	82	84	88
ENSGACG00000001620	752	874	1076	500	1040	1158
ENSGACG00000001621	774	438	504	458	508	408
ENSGACG00000001622	0	0	0	2	0	0
ENSGACG00000001623	7136	6888	7638	9290	7450	5334
ENSGACG00000001624	0	1	3	2	5	2
ENSGACG00000001625	0	0	2	5	2	1
ENSGACG00000001626	0	1	0	14	2	0
ENSGACG00000001627	0	3	5	2	13	1
ENSGACG00000001628	0	0	1	0	0	2
ENSGACG00000001629	17	6	19	3	5	6
ENSGACG00000001630	0	0	2	16	0	2
ENSGACG00000001631	0	0	0	0	2	8
ENSGACG00000001632	1742	792	982	771	1060	876
ENSGACG00000001633	40	18	30	30	38	12
ENSGACG00000001634	1276	976	984	978	1174	884
ENSGACG00000001635	3	10	10	4	41	9
ENSGACG00000001636	2	16	13	17	4	4
ENSGACG00000001637	682	542	736	622	742	478
ENSGACG00000001638	171	119	190	413	373	240
ENSGACG00000001639	4	6	4	11	10	5
ENSGACG00000001640	669	357	820	1317	1309	1130
ENSGACG00000001641	6	0	0	24	0	1
ENSGACG00000001642	416	296	290	324	360	346
ENSGACG00000001643	0	0	0	0	0	0
ENSGACG00000001644	1870	988	1186	1176	1310	1206
ENSGACG00000001645	5	10	6	4	18	9
ENSGACG00000001646	5	0	10	5	5	3
ENSGACG00000001647	3228	3144	3306	3676	4278	2250
ENSGACG00000001648	282	126	154	146	168	158
ENSGACG00000001649	5010	2486	3274	4264	4012	4070
ENSGACG00000001650	0	2	0	0	2	0
ENSGACG00000001651	12	2	0	19	2	10
ENSGACG00000001652	3544	1876	1706	2482	2926	2914
ENSGACG00000001653	5876	1908	1460	1876	2864	2988
ENSGACG00000001654	70	86	52	24	40	116
ENSGACG00000001655	6	16	26	0	4	40
ENSGACG00000001656	42	100	72	58	188	100
ENSGACG00000001657	512	494	628	512	920	402
ENSGACG00000001658	778	358	474	410	456	464
ENSGACG00000001659	268	138	202	236	264	188
ENSGACG00000001660	400	360	530	452	590	352
ENSGACG00000001661	312	262	444	378	488	248
ENSGACG00000001662	100	108	116	74	128	124
ENSGACG00000001663	2	4	2	6	0	0
ENSGACG00000001664	248	206	270	376	172	124
ENSGACG00000001665	90	88	74	104	74	66
ENSGACG00000001666	638	462	414	558	494	426
ENSGACG00000001667	76	50	64	62	80	70
ENSGACG00000001668	1262	904	892	1056	934	632
ENSGACG00000001669	0	0	0	0	0	0
ENSGACG00000001670	106	100	110	118	110	96
ENSGACG00000001671	0	0	0	0	0	0
ENSGACG00000001672	842	580	1016	940	1120	898
ENSGACG00000001673	182	202	284	222	336	150
ENSGACG00000001674	1735	882	830	942	1050	1086
ENSGACG00000001675	8	28	12	26	6	20
ENSGACG00000001676	386	416	504	472	486	352
ENSGACG00000001677	326	266	436	388	468	274
ENSGACG00000001678	471	314	226	268	254	250
ENSGACG00000001679	102	132	140	102	240	132
ENSGACG00000001680	1524	694	1258	1708	1336	1408
ENSGACG00000001681	384	248	418	424	542	368
ENSGACG00000001682	0	0	10	0	0	6
ENSGACG00000001683	532	220	308	398	386	526
ENSGACG00000001684	8364	8718	16004	12448	15610	7880
ENSGACG00000001686	16	26	32	26	34	6
ENSGACG00000001687	118	72	100	98	96	98
ENSGACG00000001688	530	190	254	320	348	440
ENSGACG00000001689	804	496	622	694	866	970
ENSGACG00000001690	0	0	1	3	0	0
ENSGACG00000001691	12	14	10	14	18	14
ENSGACG00000001692	94	96	100	110	132	72
ENSGACG00000001693	302	248	276	356	378	324
ENSGACG00000001694	58	118	150	144	138	48
ENSGACG00000001695	506	258	322	360	498	326
ENSGACG00000001696	1308	914	990	1168	1462	1096
ENSGACG00000001697	42	24	56	56	58	38
ENSGACG00000001698	0	0	0	0	0	0
ENSGACG00000001699	208	252	594	476	574	244
ENSGACG00000001700	160	198	288	162	284	170
ENSGACG00000001701	2	2	6	0	12	6
ENSGACG00000001702	422	1394	2258	1088	2158	572
ENSGACG00000001703	82	32	28	60	68	70
ENSGACG00000001704	3044	1468	1792	2194	2616	2332
ENSGACG00000001705	6	2	0	0	3	0
ENSGACG00000001706	642	658	1156	922	1168	560
ENSGACG00000001707	14	32	54	42	98	42
ENSGACG00000001708	0	2	2	4	6	0
ENSGACG00000001709	66	68	68	68	116	56
ENSGACG00000001710	0	0	0	0	0	0
ENSGACG00000001711	754	586	502	584	742	518
ENSGACG00000001712	1370	710	688	1170	1032	816
ENSGACG00000001713	868	740	508	8	1316	1640
ENSGACG00000001714	25	28	44	82	47	41
ENSGACG00000001715	736	610	1202	994	1104	836
ENSGACG00000001716	0	0	0	4	0	0
ENSGACG00000001717	4	0	2	1	9	2
ENSGACG00000001718	48	18	28	30	28	50
ENSGACG00000001719	708	410	440	500	594	564
ENSGACG00000001720	206	122	212	172	252	120
ENSGACG00000001721	1726	1818	2472	2160	2686	1756
ENSGACG00000001722	3486	1784	2336	2306	2484	2442
ENSGACG00000001724	0	17	19	0	26	31
ENSGACG00000001725	56	74	118	148	112	44
ENSGACG00000001727	464	311	461	473	645	507
ENSGACG00000001728	1	0	0	0	0	0
ENSGACG00000001729	2	2	6	0	0	2
ENSGACG00000001730	47	43	45	69	65	45
ENSGACG00000001731	14	11	14	9	17	9
ENSGACG00000001732	580	316	366	322	346	420
ENSGACG00000001733	72	53	186	58	71	74
ENSGACG00000001734	86	76	74	96	128	62
ENSGACG00000001735	3178	2084	2016	1914	2792	2344
ENSGACG00000001736	10	2	6	16	8	6
ENSGACG00000001737	0	0	0	0	0	0
ENSGACG00000001738	10	6	4	10	2	8
ENSGACG00000001739	1	0	2	0	0	0
ENSGACG00000001740	2	14	4	6	4	0
ENSGACG00000001741	18	20	12	12	12	38
ENSGACG00000001742	32	12	14	26	32	38
ENSGACG00000001743	68	28	44	74	38	100
ENSGACG00000001744	6	20	15	16	20	9
ENSGACG00000001745	66	78	116	88	58	50
ENSGACG00000001746	15136	8280	8754	10758	11410	12072
ENSGACG00000001747	52	66	54	60	94	42
ENSGACG00000001748	44	25	19	63	81	81
ENSGACG00000001749	2	0	0	0	0	0
ENSGACG00000001750	5599	4153	5660	9843	8923	7576
ENSGACG00000001751	6637	4555	5019	11580	10230	7249
ENSGACG00000001752	9936	8597	16833	41935	29729	23387
ENSGACG00000001753	416	188	279	242	272	286
ENSGACG00000001754	796	870	1224	1194	1246	654
ENSGACG00000001755	8	4	2	6	12	10
ENSGACG00000001756	0	4	4	10	0	0
ENSGACG00000001757	12	36	16	12	44	24
ENSGACG00000001758	1	0	0	0	0	4
ENSGACG00000001759	0	0	0	0	0	0
ENSGACG00000001760	772	430	550	624	538	412
ENSGACG00000001761	4	0	2	26	22	0
ENSGACG00000001762	19	7	15	16	17	9
ENSGACG00000001763	0	0	0	0	4	0
ENSGACG00000001764	8	8	0	1	5	3
ENSGACG00000001765	10	2	0	0	2	0
ENSGACG00000001766	0	0	14	6	4	0
ENSGACG00000001767	33	15	34	6	21	30
ENSGACG00000001768	2192	1220	1136	1154	1466	1522
ENSGACG00000001769	0	0	0	0	0	0
ENSGACG00000001770	2	12	16	14	16	9
ENSGACG00000001771	0	0	0	0	0	0
ENSGACG00000001772	0	0	0	0	0	0
ENSGACG00000001773	2	0	2	0	2	0
ENSGACG00000001774	0	0	0	0	0	0
ENSGACG00000001775	2	3	0	2	0	6
ENSGACG00000001776	4	48	42	48	88	38
ENSGACG00000001777	0	0	0	0	0	0
ENSGACG00000001778	84	110	98	84	170	72
ENSGACG00000001779	0	0	0	0	0	0
ENSGACG00000001780	48	114	112	52	60	66
ENSGACG00000001781	10	5	4	4	12	9
ENSGACG00000001782	1394	1638	1366	1268	2260	1444
ENSGACG00000001783	3	2	4	2	3	0
ENSGACG00000001784	0	0	3	0	0	0
ENSGACG00000001785	170	93	71	105	110	92
ENSGACG00000001786	22612	13876	18176	18914	19678	15106
ENSGACG00000001787	1	0	0	0	3	0
ENSGACG00000001788	15	26	37	50	56	29
ENSGACG00000001789	0	6	8	4	10	6
ENSGACG00000001790	10	8	6	2	26	10
ENSGACG00000001791	0	2	0	0	0	0
ENSGACG00000001792	330	312	354	368	400	236
ENSGACG00000001793	13	17	23	21	23	8
ENSGACG00000001794	1655	466	506	608	689	1082
ENSGACG00000001795	310	302	304	540	600	334
ENSGACG00000001796	186	190	218	220	228	130
ENSGACG00000001797	4	0	0	4	4	0
ENSGACG00000001798	98	92	76	120	76	62
ENSGACG00000001799	6	0	6	0	12	6
ENSGACG00000001800	128	154	218	172	232	86
ENSGACG00000001801	0	0	0	0	0	0
ENSGACG00000001802	496	378	472	438	597	486
ENSGACG00000001803	572	356	434	398	526	396
ENSGACG00000001804	1884	2201	3530	2805	4273	2110
ENSGACG00000001805	0	0	4	2	0	0
ENSGACG00000001806	3908	2422	2748	3100	3876	3882
ENSGACG00000001807	340	256	280	312	320	198
ENSGACG00000001808	8	9	6	4	21	9
ENSGACG00000001809	246	236	334	264	374	206
ENSGACG00000001810	4	0	0	0	2	0
ENSGACG00000001811	11	3	14	0	5	8
ENSGACG00000001812	24	15	38	33	95	63
ENSGACG00000001813	184	197	396	251	455	186
ENSGACG00000001814	3076	2364	2788	1518	2614	1092
ENSGACG00000001815	0	0	0	0	0	2
ENSGACG00000001816	118	68	58	74	100	90
ENSGACG00000001817	2	7	16	5	10	23
ENSGACG00000001818	57	38	57	31	106	88
ENSGACG00000001819	170	296	320	254	444	174
ENSGACG00000001820	447	423	143	74	483	44
ENSGACG00000001821	27	38	53	20	27	42
ENSGACG00000001822	0	0	0	1	0	0
ENSGACG00000001823	17	12	4	26	6	49
ENSGACG00000001824	158	185	63	22	209	16
ENSGACG00000001825	284	270	132	62	434	14
ENSGACG00000001826	0	0	4	0	3	2
ENSGACG00000001827	2	0	0	0	0	0
ENSGACG00000001828	2664	1504	1752	1976	2142	2238
ENSGACG00000001829	26	96	112	86	70	38
ENSGACG00000001830	5592	4270	3536	3214	5810	3952
ENSGACG00000001831	2	0	0	1	0	6
ENSGACG00000001832	14	17	10	2	0	45
ENSGACG00000001833	284	123	104	205	213	189
ENSGACG00000001834	6	0	4	0	0	0
ENSGACG00000001835	2	0	1	0	1	0
ENSGACG00000001836	530	358	468	452	506	384
ENSGACG00000001837	22	35	15	41	88	9
ENSGACG00000001838	0	0	4	4	6	6
ENSGACG00000001839	1	3	4	0	0	9
ENSGACG00000001840	3372	1604	1604	1990	2052	2446
ENSGACG00000001841	0	0	0	0	0	4
ENSGACG00000001842	6055	3399	3226	4376	4702	5714
ENSGACG00000001843	86	98	208	84	178	172
ENSGACG00000001844	448	300	458	340	406	564
ENSGACG00000001845	172	88	112	148	94	128
ENSGACG00000001846	1624	1412	1946	1696	2270	1344
ENSGACG00000001847	140	104	112	164	199	156
ENSGACG00000001848	394	774	834	500	1006	722
ENSGACG00000001849	272	178	294	242	332	256
ENSGACG00000001850	414	276	378	508	386	348
ENSGACG00000001851	2	7	22	10	4	4
ENSGACG00000001852	886	164	190	202	302	428
ENSGACG00000001853	454	204	192	410	436	216
ENSGACG00000001854	54	54	44	36	60	28
ENSGACG00000001855	408	276	324	310	352	384
ENSGACG00000001856	518	406	738	564	658	776
ENSGACG00000001857	884	554	698	1086	1114	940
ENSGACG00000001858	492	406	544	606	650	504
ENSGACG00000001859	0	0	3	0	0	0
ENSGACG00000001860	60	60	40	36	82	28
ENSGACG00000001861	6	6	0	6	0	8
ENSGACG00000001862	1118	598	614	702	864	628
ENSGACG00000001863	0	0	0	1	0	0
ENSGACG00000001865	130	92	156	152	146	186
ENSGACG00000001866	86	88	72	62	92	50
ENSGACG00000001867	1181	594	749	809	874	719
ENSGACG00000001868	29	33	48	18	71	119
ENSGACG00000001869	0	0	0	0	0	0
ENSGACG00000001870	0	0	0	3	1	0
ENSGACG00000001871	172	130	126	178	174	136
ENSGACG00000001872	440	422	480	430	524	378
ENSGACG00000001873	212	170	324	310	272	244
ENSGACG00000001874	0	0	0	0	0	0
ENSGACG00000001875	266	258	272	224	262	118
ENSGACG00000001876	0	0	0	0	0	2
ENSGACG00000001877	6	20	15	16	20	9
ENSGACG00000001878	218	184	182	214	218	212
ENSGACG00000001879	790	478	622	732	784	628
ENSGACG00000001880	428	526	796	450	612	454
ENSGACG00000001881	24	14	16	24	42	50
ENSGACG00000001882	246	594	268	202	802	270
ENSGACG00000001883	50	102	118	92	86	54
ENSGACG00000001884	908	752	1060	712	1306	872
ENSGACG00000001885	56	74	66	104	144	92
ENSGACG00000001886	812	508	586	584	810	410
ENSGACG00000001887	832	494	572	684	790	904
ENSGACG00000001888	522	466	708	664	754	554
ENSGACG00000001889	2164	1336	1264	1668	1738	1554
ENSGACG00000001890	28	80	74	42	76	34
ENSGACG00000001891	70	142	192	110	226	108
ENSGACG00000001892	4	4	20	2	20	2
ENSGACG00000001893	24	12	10	8	20	4
ENSGACG00000001894	1126	998	1464	914	1228	844
ENSGACG00000001895	2	4	0	2	2	6
ENSGACG00000001896	164	130	218	168	212	148
ENSGACG00000001897	1376	794	1122	1526	1468	1162
ENSGACG00000001898	240	314	454	200	302	230
ENSGACG00000001899	22	12	30	22	58	22
ENSGACG00000001900	190	192	166	126	232	216
ENSGACG00000001901	6420	4730	6180	6080	8464	8102
ENSGACG00000001902	6	0	0	2	8	0
ENSGACG00000001903	1764	804	752	884	1008	1166
ENSGACG00000001904	3476	1642	920	2818	2872	1566
ENSGACG00000001905	358	260	204	280	372	296
ENSGACG00000001906	1806	1258	1286	1732	1658	1392
ENSGACG00000001907	0	0	0	0	0	0
ENSGACG00000001908	0	0	0	1	0	0
ENSGACG00000001909	32	28	38	24	36	32
ENSGACG00000001910	0	0	0	4	4	0
ENSGACG00000001911	10	24	6	38	40	6
ENSGACG00000001912	75	54	78	72	100	96
ENSGACG00000001913	22	2	8	24	22	2
ENSGACG00000001914	1455	886	749	972	1142	1297
ENSGACG00000001915	28	20	50	4	12	20
ENSGACG00000001916	364	164	252	342	220	158
ENSGACG00000001917	762	404	464	574	558	608
ENSGACG00000001918	256	238	428	322	528	302
ENSGACG00000001919	0	2	4	0	0	0
ENSGACG00000001920	3012	1223	1698	1549	1528	2265
ENSGACG00000001921	48	36	46	88	79	49
ENSGACG00000001922	132	66	70	88	74	124
ENSGACG00000001923	34	48	28	32	68	46
ENSGACG00000001924	4	10	2	16	12	16
ENSGACG00000001925	68	50	54	70	44	36
ENSGACG00000001926	32928	16248	18084	25208	19540	24184
ENSGACG00000001927	60	72	70	82	96	80
ENSGACG00000001928	473	210	190	321	296	313
ENSGACG00000001929	2912	2662	3364	3356	4311	2370
ENSGACG00000001930	462	392	416	320	584	302
ENSGACG00000001931	26	46	44	62	52	40
ENSGACG00000001932	2	2	10	0	4	4
ENSGACG00000001933	2022	1446	2112	2228	2575	1542
ENSGACG00000001934	1442	1052	1310	1376	1506	1112
ENSGACG00000001935	0	4	2	0	2	2
ENSGACG00000001936	6094	5376	9316	10238	10708	6786
ENSGACG00000001937	15	40	83	58	30	25
ENSGACG00000001938	5586	4902	6810	5556	7486	4792
ENSGACG00000001939	954	662	878	766	966	764
ENSGACG00000001940	11380	8440	13552	14150	14874	11606
ENSGACG00000001941	0	0	4	10	8	4
ENSGACG00000001942	5688	2756	2932	3916	5098	4990
ENSGACG00000001943	680	400	640	1028	788	872
ENSGACG00000001944	4	2	2	0	2	4
ENSGACG00000001945	3244	2676	4074	3662	4700	2830
ENSGACG00000001946	118	154	302	232	276	126
ENSGACG00000001947	0	0	0	0	0	1
ENSGACG00000001948	46	58	44	76	58	36
ENSGACG00000001949	20	12	24	10	20	24
ENSGACG00000001950	84	78	106	82	112	36
ENSGACG00000001951	0	2	2	0	2	0
ENSGACG00000001952	94	64	68	58	86	76
ENSGACG00000001953	12	2	0	16	12	8
ENSGACG00000001954	11008	8764	10688	9842	11514	6340
ENSGACG00000001955	2656	966	1130	1636	1758	1962
ENSGACG00000001956	4	6	2	4	4	0
ENSGACG00000001957	14	22	10	18	50	36
ENSGACG00000001958	138	118	148	142	206	158
ENSGACG00000001959	16524	10400	11277	11628	13703	14147
ENSGACG00000001960	78	82	104	100	114	92
ENSGACG00000001961	464	320	488	402	480	376
ENSGACG00000001962	0	0	2	0	0	2
ENSGACG00000001963	72	20	44	16	44	22
ENSGACG00000001964	2	15	13	4	9	7
ENSGACG00000001965	0	2	25	11	18	2
ENSGACG00000001966	220	276	444	258	400	304
ENSGACG00000001967	6	0	0	6	2	0
ENSGACG00000001968	12	24	12	24	16	12
ENSGACG00000001969	42	88	130	120	126	80
ENSGACG00000001970	2570	1252	1568	1864	2186	2276
ENSGACG00000001971	4	20	24	3	32	27
ENSGACG00000001972	158	188	206	230	290	174
ENSGACG00000001973	9	8	2	30	12	2
ENSGACG00000001974	4212	2388	2778	3794	3262	3386
ENSGACG00000001975	42	26	12	24	32	28
ENSGACG00000001976	0	0	0	0	0	0
ENSGACG00000001977	534	460	498	448	518	392
ENSGACG00000001978	2	4	4	15	16	0
ENSGACG00000001979	0	0	0	0	6	0
ENSGACG00000001980	3766	2194	2388	2366	2702	3422
ENSGACG00000001981	14	42	20	18	14	10
ENSGACG00000001982	10	10	6	8	12	8
ENSGACG00000001983	4	4	10	0	2	6
ENSGACG00000001984	110	126	130	126	190	118
ENSGACG00000001985	1168	704	700	822	904	954
ENSGACG00000001986	484	434	1260	556	782	964
ENSGACG00000001987	90	118	106	104	130	56
ENSGACG00000001988	584	512	658	640	590	408
ENSGACG00000001989	52	36	24	20	34	60
ENSGACG00000001990	56	88	130	114	122	66
ENSGACG00000001991	72	50	102	90	56	100
ENSGACG00000001992	546	246	284	316	394	242
ENSGACG00000001993	10522	9720	9612	7234	11506	9238
ENSGACG00000001994	114	296	310	332	292	180
ENSGACG00000001995	140	142	132	132	116	98
ENSGACG00000001996	84	80	156	84	96	150
ENSGACG00000001997	642	508	590	494	758	494
ENSGACG00000001998	36	64	42	60	66	78
ENSGACG00000001999	3630	2946	2958	2564	4362	2870
ENSGACG00000002000	236	140	162	222	294	198
ENSGACG00000002001	926	530	650	698	674	714
ENSGACG00000002002	1388	754	1328	1204	1488	1252
ENSGACG00000002003	374	408	486	504	326	232
ENSGACG00000002004	66	100	192	148	102	86
ENSGACG00000002005	0	2	2	2	4	0
ENSGACG00000002006	1420	762	896	696	964	810
ENSGACG00000002007	4210	2490	2228	3214	4008	4300
ENSGACG00000002008	610	258	308	822	694	600
ENSGACG00000002009	1178	986	848	1036	1440	1210
ENSGACG00000002010	550	502	588	552	796	514
ENSGACG00000002011	3752	1672	2022	2500	2600	2950
ENSGACG00000002012	36	20	46	54	42	46
ENSGACG00000002013	48	36	32	60	56	24
ENSGACG00000002014	260	234	218	342	138	128
ENSGACG00000002015	3932	1978	1648	1812	2350	2446
ENSGACG00000002016	838	862	1544	1184	1618	1040
ENSGACG00000002017	12	34	40	70	60	42
ENSGACG00000002018	92	74	68	110	126	70
ENSGACG00000002019	558	318	258	286	374	264
ENSGACG00000002020	86	82	92	94	232	76
ENSGACG00000002021	216	112	314	156	158	260
ENSGACG00000002022	164	154	150	196	112	104
ENSGACG00000002023	1042	536	760	686	822	1244
ENSGACG00000002024	212	354	446	350	512	200
ENSGACG00000002025	1830	1706	1908	1748	1734	1156
ENSGACG00000002027	30	48	78	86	84	46
ENSGACG00000002028	152	116	150	166	164	150
[truncated: 20,457 more rows]

## Sheet: Liver_count
gene id	control6	control9	control13	warm6	warm9	warm13
ENSGACG00000000002	23	0	3	48	0	2
ENSGACG00000000003	16	22	4	2	26	3
ENSGACG00000000004	0	0	2	0	0	0
ENSGACG00000000005	2	3	21	4	3	24
ENSGACG00000000006	22	40	54	40	82	28
ENSGACG00000000007	37204	45482	115116	27230	64102	48498
ENSGACG00000000008	2	4	11	2	20	14
ENSGACG00000000009	3260	1412	1924	824	1718	1540
ENSGACG00000000010	186	370	670	374	738	350
ENSGACG00000000011	108	80	216	102	266	126
ENSGACG00000000012	156	110	170	238	84	122
ENSGACG00000000013	626	438	546	314	504	462
ENSGACG00000000014	16	22	10	4	28	16
ENSGACG00000000015	1260	1528	1668	1090	2364	1226
ENSGACG00000000016	3398	1582	3026	1638	2256	1430
ENSGACG00000000017	304	124	120	170	308	260
ENSGACG00000000018	124	64	114	62	104	110
ENSGACG00000000019	0	0	0	0	0	0
ENSGACG00000000020	0	0	0	0	0	0
ENSGACG00000000021	0	0	0	0	0	0
ENSGACG00000000022	0	0	0	0	0	0
ENSGACG00000000023	0	0	0	0	0	0
ENSGACG00000000024	1616	1422	2108	1688	1782	1336
ENSGACG00000000025	808	618	872	356	744	636
ENSGACG00000000026	6	3	12	0	2	4
ENSGACG00000000027	2038	960	674	652	1210	976
ENSGACG00000000028	16	22	12	28	54	32
ENSGACG00000000029	46	80	48	42	106	52
ENSGACG00000000030	4	4	2	0	2	0
ENSGACG00000000031	0	2	0	14	2	0
ENSGACG00000000032	12	54	62	90	56	100
ENSGACG00000000033	162	92	136	158	184	162
ENSGACG00000000034	28	38	50	28	108	28
ENSGACG00000000035	1324	838	1396	1758	1094	676
ENSGACG00000000036	0	0	0	0	0	0
ENSGACG00000000037	446	424	368	240	672	394
ENSGACG00000000038	338	220	430	120	214	324
ENSGACG00000000039	0	0	6	0	2	0
ENSGACG00000000040	18	0	25	13	3	36
ENSGACG00000000041	2	0	0	0	0	2
ENSGACG00000000042	1	1	0	1	3	0
ENSGACG00000000043	1458	1232	1664	1046	1188	1144
ENSGACG00000000045	6	19	32	41	6	49
ENSGACG00000000046	4	3	30	3	20	14
ENSGACG00000000047	16	58	46	10	62	28
ENSGACG00000000048	64	50	92	110	68	66
ENSGACG00000000049	14	22	36	36	44	42
ENSGACG00000000050	84	127	198	0	112	5
ENSGACG00000000051	1	4	28	0	0	8
ENSGACG00000000052	0	2	4	0	0	1
ENSGACG00000000053	0	4	5	0	6	0
ENSGACG00000000054	22	2	72	4	6	43
ENSGACG00000000055	2	2	5	0	0	2
ENSGACG00000000056	31231	3406	1528	516	1363	2008
ENSGACG00000000057	468	198	340	166	322	286
ENSGACG00000000058	88	38	104	58	124	32
ENSGACG00000000059	2	0	2	0	0	2
ENSGACG00000000060	1372	1336	1514	668	1762	1160
ENSGACG00000000061	26072	15396	28870	12788	23022	17006
ENSGACG00000000062	54	66	34	38	50	28
ENSGACG00000000063	540	554	576	822	1098	654
ENSGACG00000000064	316	58	48	48	148	98
ENSGACG00000000065	220	364	380	200	370	246
ENSGACG00000000066	0	2	0	4	2	0
ENSGACG00000000067	0	0	0	0	0	0
ENSGACG00000000068	4	0	2	0	0	0
ENSGACG00000000069	120	40	37	17	138	34
ENSGACG00000000070	54	42	15	51	60	26
ENSGACG00000000071	0	0	0	2	0	0
ENSGACG00000000074	222	194	256	176	472	242
ENSGACG00000000075	118	82	64	56	320	166
ENSGACG00000000076	0	0	1	0	0	0
ENSGACG00000000077	0	0	0	0	0	0
ENSGACG00000000078	3006	1636	4192	1650	2870	1400
ENSGACG00000000079	82	112	176	204	196	210
ENSGACG00000000080	202	228	346	68	462	178
ENSGACG00000000081	36	16	56	26	22	20
ENSGACG00000000082	128	66	420	198	108	122
ENSGACG00000000083	134	132	188	70	236	118
ENSGACG00000000084	900	1082	806	1308	2912	1874
ENSGACG00000000085	2514	1100	636	310	1326	1044
ENSGACG00000000086	448	572	580	556	850	640
ENSGACG00000000087	302	238	450	414	656	528
ENSGACG00000000088	2	0	0	2	2	0
ENSGACG00000000089	36	44	44	144	82	82
ENSGACG00000000090	2	0	2	4	4	2
ENSGACG00000000091	4	0	4	0	0	0
ENSGACG00000000092	60	56	86	54	84	70
ENSGACG00000000093	0	0	2	0	2	0
ENSGACG00000000094	194	292	56	112	602	4
ENSGACG00000000095	0	0	13	0	3	0
ENSGACG00000000096	104	82	202	150	344	222
ENSGACG00000000097	6	19	44	12	28	24
ENSGACG00000000098	664	1436	1540	754	2886	1424
ENSGACG00000000099	2	4	2	12	4	8
ENSGACG00000000100	132	144	78	294	226	130
ENSGACG00000000101	18	22	20	12	12	20
ENSGACG00000000102	24	36	10	8	124	90
ENSGACG00000000103	1114	934	872	930	1432	1546
ENSGACG00000000104	2988	3316	4284	1530	3760	2762
ENSGACG00000000105	0	0	0	0	0	0
ENSGACG00000000106	68	44	34	22	88	18
ENSGACG00000000107	10	10	14	42	20	16
ENSGACG00000000108	0	2	16	4	0	0
ENSGACG00000000109	0	0	0	0	0	0
ENSGACG00000000110	0	0	0	0	0	0
ENSGACG00000000111	0	0	0	0	0	0
ENSGACG00000000112	0	0	0	0	0	0
ENSGACG00000000113	0	0	0	0	0	0
ENSGACG00000000114	32	20	10	30	24	12
ENSGACG00000000115	2	4	0	0	4	0
ENSGACG00000000116	28	52	52	36	125	24
ENSGACG00000000117	6	0	2	5	10	2
ENSGACG00000000118	0	0	0	0	0	0
ENSGACG00000000119	0	0	0	0	0	0
ENSGACG00000000120	23	5	19	2	10	7
ENSGACG00000000121	182	28	196	36	60	92
ENSGACG00000000122	45	82	134	48	133	48
ENSGACG00000000123	42	46	56	56	126	80
ENSGACG00000000124	0	3	2	20	12	0
ENSGACG00000000125	0	0	0	11	2	0
ENSGACG00000000126	0	0	0	0	0	0
ENSGACG00000000127	0	0	0	0	0	0
ENSGACG00000000128	17	5	23	8	2	5
ENSGACG00000000129	0	0	0	0	0	0
ENSGACG00000000130	0	0	2	0	0	0
ENSGACG00000000131	0	0	0	0	0	0
ENSGACG00000000132	0	0	218	120	10	171
ENSGACG00000000133	0	0	0	0	0	0
ENSGACG00000000134	0	0	0	0	0	0
ENSGACG00000000135	1	5	15	3	2	2
ENSGACG00000000136	0	2	2	1	2	0
ENSGACG00000000137	0	2	0	6	2	0
ENSGACG00000000138	10	26	74	26	40	50
ENSGACG00000000139	0	0	0	0	0	0
ENSGACG00000000140	0	0	0	0	0	0
ENSGACG00000000141	22	20	80	13	31	18
ENSGACG00000000142	0	0	2	1	0	1
ENSGACG00000000143	0	4	0	5	6	1
ENSGACG00000000144	0	0	0	0	0	0
ENSGACG00000000145	0	0	0	0	0	0
ENSGACG00000000146	0	2	2	0	0	2
ENSGACG00000000147	18	4	22	1	12	19
ENSGACG00000000148	16	2	12	64	24	20
ENSGACG00000000149	4	4	6	0	4	14
ENSGACG00000000150	0	0	0	0	0	0
ENSGACG00000000151	90	150	240	28	225	84
ENSGACG00000000152	0	2	0	4	2	0
ENSGACG00000000153	0	0	2	0	0	0
ENSGACG00000000154	0	0	2	0	0	2
ENSGACG00000000155	10746	23833	43068	21580	45760	36447
ENSGACG00000000156	48	61	146	97	80	164
ENSGACG00000000157	0	0	0	0	0	0
ENSGACG00000000158	19	1	1	8	8	3
ENSGACG00000000159	22	2	38	14	22	8
ENSGACG00000000160	4	0	0	4	0	0
ENSGACG00000000161	114	98	152	22	290	134
ENSGACG00000000162	200	102	142	54	278	182
ENSGACG00000000163	68	32	24	20	106	48
ENSGACG00000000164	2186	2540	3568	3418	3244	2878
ENSGACG00000000165	4	8	8	2	10	8
ENSGACG00000000166	2974	5324	8376	5398	6450	6444
ENSGACG00000000167	500	426	788	376	758	506
ENSGACG00000000168	38	44	78	26	82	34
ENSGACG00000000169	0	9	84	16	14	39
ENSGACG00000000170	0	0	0	0	0	0
ENSGACG00000000171	8	0	4	2	6	4
ENSGACG00000000172	4	12	55	4	32	38
ENSGACG00000000173	6	3	13	6	3	0
ENSGACG00000000174	0	4	22	5	2	18
ENSGACG00000000175	39	10	346	118	9	150
ENSGACG00000000176	44	2	44	30	40	42
ENSGACG00000000177	34	16	22	10	40	18
ENSGACG00000000178	0	0	0	0	0	0
ENSGACG00000000179	0	4	4	0	22	1
ENSGACG00000000180	0	11	48	6	1	50
ENSGACG00000000181	0	0	0	0	0	0
ENSGACG00000000182	144	101	115	85	174	138
ENSGACG00000000183	0	2	0	0	0	0
ENSGACG00000000184	0	2	0	0	1	2
ENSGACG00000000185	2	10	0	2	2	0
ENSGACG00000000186	266	234	518	228	366	166
ENSGACG00000000187	20	1	40	6	28	24
ENSGACG00000000188	12	19	46	17	35	29
ENSGACG00000000189	0	0	0	0	0	0
ENSGACG00000000190	22	60	28	39	66	70
ENSGACG00000000191	470	224	218	170	352	412
ENSGACG00000000192	86	38	24	30	56	152
ENSGACG00000000193	6	3	4	10	7	3
ENSGACG00000000194	0	0	0	0	0	0
ENSGACG00000000195	0	0	0	0	2	0
ENSGACG00000000196	180	194	320	202	318	210
ENSGACG00000000197	7	2	18	1	1	2
ENSGACG00000000198	636	414	584	574	840	672
ENSGACG00000000199	0	0	0	0	0	0
ENSGACG00000000200	0	0	39	0	0	1
ENSGACG00000000201	0	1	18	0	0	1
ENSGACG00000000202	2	0	0	0	0	0
ENSGACG00000000203	0	0	2	0	2	3
ENSGACG00000000204	632	300	422	312	982	410
ENSGACG00000000205	54	85	81	44	164	38
ENSGACG00000000206	24	14	20	8	30	12
ENSGACG00000000207	4	14	0	0	5	0
ENSGACG00000000208	1	0	0	0	1	0
ENSGACG00000000209	1172	1140	1324	376	2270	1330
ENSGACG00000000210	0	1	0	8	0	6
ENSGACG00000000211	0	0	0	2	0	2
ENSGACG00000000212	4830	2700	2388	988	3170	1878
ENSGACG00000000213	46	58	68	32	150	84
ENSGACG00000000214	38	54	86	78	192	84
ENSGACG00000000215	4	11	1	0	29	2
ENSGACG00000000216	810	500	2506	688	1088	1922
ENSGACG00000000217	54	164	162	50	352	148
ENSGACG00000000218	476	860	1220	644	1042	1008
ENSGACG00000000219	174	152	150	120	182	180
ENSGACG00000000220	0	0	0	0	0	0
ENSGACG00000000221	40	42	92	84	46	86
ENSGACG00000000222	90	26	30	40	88	10
ENSGACG00000000223	0	0	2	0	2	0
ENSGACG00000000224	438	278	549	161	257	282
ENSGACG00000000225	252	220	228	298	408	276
ENSGACG00000000226	6	2	0	0	12	6
ENSGACG00000000227	610	536	692	550	674	558
ENSGACG00000000228	3680	5774	8968	8330	7326	7052
ENSGACG00000000229	64	72	92	42	112	72
ENSGACG00000000230	10	0	2	6	2	0
ENSGACG00000000231	2520	1406	1362	2432	2112	2288
ENSGACG00000000232	40	28	124	52	56	68
ENSGACG00000000233	14	12	16	32	22	24
ENSGACG00000000234	46	24	38	46	62	36
ENSGACG00000000235	2210	1758	2808	1618	2552	1854
ENSGACG00000000236	46	36	82	68	68	36
ENSGACG00000000237	0	0	0	0	6	2
ENSGACG00000000238	0	0	0	0	0	0
ENSGACG00000000239	2	2	0	0	2	0
ENSGACG00000000240	0	2	0	2	2	0
ENSGACG00000000241	0	0	0	0	0	0
ENSGACG00000000242	38	12	68	16	32	8
ENSGACG00000000243	0	0	0	2	0	0
ENSGACG00000000244	2	0	0	0	2	0
ENSGACG00000000245	0	2	2	6	2	0
ENSGACG00000000246	0	2	8	0	2	0
ENSGACG00000000247	11	6	831	6	17	28
ENSGACG00000000248	0	0	2	4	2	0
ENSGACG00000000249	2	2	0	2	0	0
ENSGACG00000000250	1010	706	742	932	1562	2162
ENSGACG00000000251	32	26	52	26	54	22
ENSGACG00000000252	1070	38	80	34	112	22
ENSGACG00000000253	414	802	730	462	810	342
ENSGACG00000000254	790	570	620	432	774	334
ENSGACG00000000255	316	518	790	602	898	562
ENSGACG00000000256	21	42	57	29	62	21
ENSGACG00000000257	538	380	706	318	816	466
ENSGACG00000000258	20	4	2	0	0	0
ENSGACG00000000259	0	0	0	0	0	4
ENSGACG00000000260	630	644	516	758	1276	856
ENSGACG00000000261	1784	1032	1450	574	1332	988
ENSGACG00000000262	1106	1062	1188	1096	1430	1004
ENSGACG00000000263	1920	1420	1912	910	3100	1172
ENSGACG00000000264	10	12	14	18	20	30
ENSGACG00000000265	386	292	274	170	314	504
ENSGACG00000000266	0	2	313	154	2	223
ENSGACG00000000267	8	6	0	0	1	0
ENSGACG00000000268	54	35	229	100	124	93
ENSGACG00000000269	580	350	578	100	460	184
ENSGACG00000000270	138	94	356	258	140	138
ENSGACG00000000271	1798	1484	2422	1974	1636	1150
ENSGACG00000000272	20	34	54	14	8	76
ENSGACG00000000273	120	210	172	84	228	150
ENSGACG00000000274	52	24	38	10	4	128
ENSGACG00000000275	2	6	3	6	6	7
ENSGACG00000000276	16	63	138	5	0	194
ENSGACG00000000277	10	1	6	2	18	7
ENSGACG00000000278	0	0	0	6	0	2
ENSGACG00000000279	0	0	0	0	0	0
ENSGACG00000000280	108	72	28	44	78	30
ENSGACG00000000281	5838	7562	14706	4972	10350	6306
ENSGACG00000000282	0	0	0	0	0	0
ENSGACG00000000283	0	4	6	0	12	8
ENSGACG00000000284	0	6	24	7	33	9
ENSGACG00000000285	0	0	0	0	0	0
ENSGACG00000000286	788	876	1310	938	1386	1162
ENSGACG00000000287	0	0	11	2	8	8
ENSGACG00000000288	58	70	110	106	136	56
ENSGACG00000000289	146	194	344	146	182	162
ENSGACG00000000290	90	84	88	60	182	112
ENSGACG00000000291	774	1100	1834	708	1676	940
ENSGACG00000000292	0	0	20	1	1	9
ENSGACG00000000293	130	118	144	140	148	128
ENSGACG00000000294	44	32	32	18	52	52
ENSGACG00000000295	322	200	270	186	294	252
ENSGACG00000000296	838	444	674	678	450	620
ENSGACG00000000297	38	26	100	20	24	32
ENSGACG00000000298	7	0	37	8	5	29
ENSGACG00000000299	34	32	42	32	52	28
ENSGACG00000000300	0	4	0	0	0	0
ENSGACG00000000301	0	4	0	4	0	0
ENSGACG00000000302	0	0	0	0	0	0
ENSGACG00000000303	82	54	16	16	36	12
ENSGACG00000000304	4418	1738	1344	334	940	1064
ENSGACG00000000305	0	0	0	0	0	0
ENSGACG00000000306	580	534	746	680	796	616
ENSGACG00000000307	326	598	806	106	998	468
ENSGACG00000000308	180	132	186	532	260	100
ENSGACG00000000309	9142	3188	4886	2638	4318	5954
ENSGACG00000000310	50	28	48	86	84	32
ENSGACG00000000311	400	414	716	650	716	620
ENSGACG00000000312	124	168	370	76	286	136
ENSGACG00000000313	3589	3278	6720	2126	3735	2595
ENSGACG00000000314	0	0	0	4	0	0
ENSGACG00000000315	110	86	164	64	110	86
ENSGACG00000000316	1287	1584	4174	2206	2329	2063
ENSGACG00000000317	0	0	0	2	0	0
ENSGACG00000000318	18	14	6	20	28	32
ENSGACG00000000319	222	290	496	316	722	254
ENSGACG00000000320	124	78	178	126	96	100
ENSGACG00000000321	438	344	394	306	406	446
ENSGACG00000000322	8	39	52	2	4	88
ENSGACG00000000323	0	0	0	0	0	0
ENSGACG00000000324	35	24	84	35	56	66
ENSGACG00000000325	16	12	14	12	16	10
ENSGACG00000000326	2385	672	842	222	911	590
ENSGACG00000000327	0	0	0	0	0	0
ENSGACG00000000328	1814	1824	2326	1604	2814	2010
ENSGACG00000000329	122	114	270	76	302	106
ENSGACG00000000330	77	79	1104	347	438	234
ENSGACG00000000331	10	8	24	16	14	6
ENSGACG00000000332	5206	2272	4542	398	3172	1594
ENSGACG00000000333	40	68	70	74	84	52
ENSGACG00000000334	378	188	232	170	506	502
ENSGACG00000000335	58	42	84	24	124	38
ENSGACG00000000336	272	267	2272	1075	798	461
ENSGACG00000000337	3	4	2	4	6	0
ENSGACG00000000338	318	374	726	634	632	394
ENSGACG00000000339	35	57	47	85	54	55
ENSGACG00000000340	164	40	52	96	188	68
ENSGACG00000000341	10	24	22	8	46	28
ENSGACG00000000342	286	132	302	74	310	144
ENSGACG00000000343	28	22	30	0	134	4
ENSGACG00000000344	213	187	1806	536	507	378
ENSGACG00000000345	11	2	0	1	12	0
ENSGACG00000000346	0	0	2	0	0	7
ENSGACG00000000347	1592	2096	5006	3234	5288	2924
ENSGACG00000000348	256	280	2372	581	925	476
ENSGACG00000000349	2	0	0	0	0	0
ENSGACG00000000350	460	489	4662	1914	1118	989
ENSGACG00000000351	2622	3280	4654	982	5196	3074
ENSGACG00000000352	89	80	22	17	40	17
ENSGACG00000000353	0	2	0	2	0	2
ENSGACG00000000354	914	790	432	618	920	498
ENSGACG00000000355	0	0	0	0	0	0
ENSGACG00000000356	102	70	76	154	170	102
ENSGACG00000000357	1390	1038	1702	558	1826	1082
ENSGACG00000000358	1294	1184	1788	782	1740	1226
ENSGACG00000000359	12	10	6	6	4	8
ENSGACG00000000360	3096	3480	3592	1680	2898	1738
ENSGACG00000000361	468	620	756	682	934	414
ENSGACG00000000362	64158	120742	239428	111460	183472	134310
ENSGACG00000000363	148	144	172	130	130	130
ENSGACG00000000364	16	8	44	10	24	14
ENSGACG00000000365	0	0	0	0	2	0
ENSGACG00000000366	0	4	0	0	0	6
ENSGACG00000000367	84	74	106	44	174	52
ENSGACG00000000368	306	264	292	204	1052	234
ENSGACG00000000369	166	140	144	72	668	96
ENSGACG00000000370	190	268	348	448	332	292
ENSGACG00000000371	10	8	18	2	30	4
ENSGACG00000000372	16	52	18	18	4	2
ENSGACG00000000373	344	146	260	218	224	316
ENSGACG00000000374	340	367	366	270	622	302
ENSGACG00000000375	146	203	248	138	348	164
ENSGACG00000000376	1686	1298	2412	1162	1234	1120
ENSGACG00000000377	96	38	4	38	24	38
ENSGACG00000000378	0	0	0	0	0	2
ENSGACG00000000379	82	90	84	34	82	54
ENSGACG00000000380	1108	964	1646	1580	1602	990
ENSGACG00000000381	0	0	0	0	0	0
ENSGACG00000000382	4	2	0	0	12	0
ENSGACG00000000383	56	28	52	34	16	18
ENSGACG00000000384	0	0	0	0	0	0
ENSGACG00000000385	108	116	112	82	258	88
ENSGACG00000000386	2	4	6	3	1	2
ENSGACG00000000387	0	0	37	0	0	0
ENSGACG00000000388	126	164	200	204	304	276
ENSGACG00000000389	0	0	0	0	2	0
ENSGACG00000000390	11	4	6	0	8	4
ENSGACG00000000391	0	0	1	3	0	2
ENSGACG00000000392	494	584	630	206	970	336
ENSGACG00000000393	0	0	2	0	0	0
ENSGACG00000000395	2	0	18	0	4	23
ENSGACG00000000396	0	2	3	10	0	0
ENSGACG00000000397	76	78	278	110	126	74
ENSGACG00000000398	120	122	166	87	264	128
ENSGACG00000000399	2	0	0	0	0	0
ENSGACG00000000400	30	21	55	57	46	15
ENSGACG00000000401	3	7	4	11	23	32
ENSGACG00000000403	2	2	50	45	1	55
ENSGACG00000000404	6	4	2	0	4	24
ENSGACG00000000405	90	74	200	166	118	98
ENSGACG00000000406	18	100	528	0	562	0
ENSGACG00000000407	64	60	168	44	114	142
ENSGACG00000000408	0	0	2	0	4	0
ENSGACG00000000409	0	0	0	0	0	0
ENSGACG00000000411	0	0	0	0	0	0
ENSGACG00000000412	36	60	60	32	70	60
ENSGACG00000000413	0	0	0	0	0	0
ENSGACG00000000414	0	0	2	0	4	0
ENSGACG00000000415	64	86	78	82	160	156
ENSGACG00000000416	340	394	644	468	718	504
ENSGACG00000000417	0	0	3	1	1	1
ENSGACG00000000418	210	98	176	80	238	144
ENSGACG00000000419	54	20	32	8	108	26
ENSGACG00000000420	0	0	0	0	0	0
ENSGACG00000000421	454	298	450	58	514	230
ENSGACG00000000422	14	20	16	36	70	42
ENSGACG00000000423	0	2	0	0	0	0
ENSGACG00000000424	20	16	38	2	18	0
ENSGACG00000000425	6132	5210	9560	1390	7408	3800
ENSGACG00000000426	0	0	0	0	0	0
ENSGACG00000000427	0	0	4	0	0	12
ENSGACG00000000428	50	102	126	134	296	114
ENSGACG00000000429	120	185	338	413	447	247
ENSGACG00000000430	1	4	0	0	0	0
ENSGACG00000000431	39	38	47	36	44	32
ENSGACG00000000432	1	4	0	0	0	0
ENSGACG00000000433	96	10	6	12	2	2
ENSGACG00000000434	748	540	574	868	616	854
ENSGACG00000000435	2	6	0	0	4	0
ENSGACG00000000436	0	0	0	0	0	0
ENSGACG00000000437	64	42	94	24	120	58
ENSGACG00000000438	0	10	0	2	8	0
ENSGACG00000000439	504	394	460	48	526	108
ENSGACG00000000440	0	0	0	0	0	0
ENSGACG00000000441	0	0	0	0	0	0
ENSGACG00000000442	0	0	0	0	0	0
ENSGACG00000000443	38	78	72	30	108	38
ENSGACG00000000444	0	2	0	0	0	0
ENSGACG00000000445	2800	2314	3140	2762	2242	2150
ENSGACG00000000446	0	0	0	0	0	0
ENSGACG00000000447	0	0	0	0	0	0
ENSGACG00000000448	7832	7968	9690	9580	9202	7710
ENSGACG00000000449	350	488	932	568	648	354
ENSGACG00000000450	0	0	0	2	0	0
ENSGACG00000000451	12	2	24	8	4	0
ENSGACG00000000452	762	872	768	892	1596	588
ENSGACG00000000453	22	14	24	20	18	10
ENSGACG00000000454	3530	4382	6568	3644	6286	3888
ENSGACG00000000455	0	0	0	0	0	0
ENSGACG00000000456	452	46	152	740	80	266
ENSGACG00000000457	76	72	104	84	84	86
ENSGACG00000000458	242	196	216	286	576	166
ENSGACG00000000459	56	84	114	84	108	106
ENSGACG00000000460	236	68	92	62	100	82
ENSGACG00000000461	90	50	122	46	116	70
ENSGACG00000000462	0	0	0	0	0	0
ENSGACG00000000463	10	10	6	2	10	8
ENSGACG00000000464	9412	24604	23066	27362	29130	17334
ENSGACG00000000465	0	0	0	0	0	0
ENSGACG00000000466	304	390	526	412	936	598
ENSGACG00000000467	176	40	78	20	124	80
ENSGACG00000000468	48	96	188	68	182	142
ENSGACG00000000469	480	444	506	276	728	694
ENSGACG00000000470	0	0	0	0	0	0
ENSGACG00000000471	0	0	0	0	0	0
ENSGACG00000000472	336	176	428	188	398	144
ENSGACG00000000473	1646	3536	5080	2940	3042	5748
ENSGACG00000000474	46730	25562	38862	15232	40298	29154
ENSGACG00000000476	0	0	0	0	0	0
ENSGACG00000000477	56	32	40	22	60	34
ENSGACG00000000478	0	0	0	4	0	0
ENSGACG00000000479	996	882	1108	1394	1176	1150
ENSGACG00000000480	20	20	20	38	38	104
ENSGACG00000000481	66	28	86	64	116	50
ENSGACG00000000482	308	268	384	104	288	180
ENSGACG00000000483	3408	2786	4958	1434	1968	1386
ENSGACG00000000484	0	0	0	0	0	0
ENSGACG00000000485	4	8	0	0	0	0
ENSGACG00000000486	920	650	952	414	1692	634
ENSGACG00000000487	60	120	146	106	208	222
ENSGACG00000000488	52	22	100	198	124	82
ENSGACG00000000489	74	80	90	220	84	54
ENSGACG00000000490	672	398	592	326	566	602
ENSGACG00000000491	1240	1904	2876	1398	2430	1450
ENSGACG00000000492	1186	1188	1944	2616	2308	2274
ENSGACG00000000493	3162	2260	3466	2214	3138	2800
ENSGACG00000000494	248	294	328	314	438	304
ENSGACG00000000495	546	308	452	284	450	394
ENSGACG00000000496	26	62	112	106	190	138
ENSGACG00000000497	214	178	360	30	518	280
ENSGACG00000000498	1770	2196	5012	3688	2954	3330
ENSGACG00000000499	48	132	186	98	196	98
ENSGACG00000000500	428	286	772	552	746	500
ENSGACG00000000501	426	244	356	322	534	286
ENSGACG00000000502	1128	1634	2972	3172	2384	1460
ENSGACG00000000503	16	10	18	16	8	6
ENSGACG00000000504	122	74	148	126	76	60
ENSGACG00000000505	486	504	754	708	808	582
ENSGACG00000000506	0	0	0	0	0	2
ENSGACG00000000507	0	0	2	0	0	2
ENSGACG00000000508	1824	2086	2666	2184	2728	1896
ENSGACG00000000509	0	0	1	0	0	0
ENSGACG00000000510	24	14	12	6	28	36
ENSGACG00000000511	0	2	4	2	4	0
ENSGACG00000000512	134	68	150	26	130	68
ENSGACG00000000513	0	2	0	0	0	0
ENSGACG00000000514	922	1338	2276	4522	988	812
ENSGACG00000000515	60	66	40	66	74	80
ENSGACG00000000516	144	320	562	66	802	244
ENSGACG00000000517	0	0	0	0	2	0
ENSGACG00000000518	42	124	94	86	130	46
ENSGACG00000000519	710	774	1302	436	1454	918
ENSGACG00000000520	178	1376	744	284	1570	574
ENSGACG00000000521	292	548	552	236	776	468
ENSGACG00000000522	386	30	144	66	38	90
ENSGACG00000000523	0	0	0	0	0	0
ENSGACG00000000524	0	0	0	0	0	0
ENSGACG00000000525	190	182	114	64	476	190
ENSGACG00000000526	26	24	38	22	46	20
ENSGACG00000000527	60	108	206	100	206	136
ENSGACG00000000528	4	0	0	0	6	4
ENSGACG00000000529	2870	1926	3444	2158	3314	2420
ENSGACG00000000530	0	0	6	1	3	2
ENSGACG00000000531	3	6	6	0	174	5
ENSGACG00000000532	164	188	404	180	282	234
ENSGACG00000000533	0	0	0	0	0	6
ENSGACG00000000534	0	6	4	0	4	14
ENSGACG00000000535	10	3	14	2	8	8
ENSGACG00000000536	14	4	32	6	12	8
ENSGACG00000000537	2	0	0	4	2	0
ENSGACG00000000538	54	114	126	162	144	110
ENSGACG00000000539	48	28	14	2	28	12
ENSGACG00000000540	14	13	59	11	48	25
ENSGACG00000000541	1048	986	1430	772	1388	1030
ENSGACG00000000542	2	6	26	30	6	27
ENSGACG00000000543	2734	2544	3796	2744	3504	2800
ENSGACG00000000544	18	6	18	24	62	4
ENSGACG00000000545	262	84	38	10	54	30
ENSGACG00000000546	18	10	26	4	8	4
ENSGACG00000000547	0	0	2	0	0	0
ENSGACG00000000548	0	0	0	0	2	0
ENSGACG00000000549	1	0	21	1	4	16
ENSGACG00000000550	2	2	12	0	0	0
ENSGACG00000000551	0	24	4	8	8	0
ENSGACG00000000552	58	40	108	14	72	44
ENSGACG00000000553	0	0	0	0	0	0
ENSGACG00000000554	8	0	2	2	0	2
ENSGACG00000000555	548	1364	1894	916	1512	1132
ENSGACG00000000556	7124	11028	23854	9298	14278	10918
ENSGACG00000000557	968	970	2178	1730	1412	1214
ENSGACG00000000558	678	1344	2728	494	2342	934
ENSGACG00000000559	0	0	0	0	0	0
ENSGACG00000000560	0	2	3	0	1	1
ENSGACG00000000561	0	0	0	0	0	0
ENSGACG00000000562	0	0	0	0	0	0
ENSGACG00000000563	0	0	0	0	0	0
ENSGACG00000000564	42	64	40	20	76	44
ENSGACG00000000565	202	56	66	58	64	84
ENSGACG00000000566	0	0	0	0	0	0
ENSGACG00000000567	10	2	14	10	4	12
ENSGACG00000000568	160	144	1080	674	350	1260
ENSGACG00000000569	0	0	0	0	0	0
ENSGACG00000000570	2156	1928	2836	2852	2666	2110
ENSGACG00000000571	8	6	18	2	14	5
ENSGACG00000000572	290	212	502	336	374	328
ENSGACG00000000573	408	460	452	804	972	762
ENSGACG00000000574	0	24	0	0	10	0
ENSGACG00000000575	0	0	0	0	0	0
ENSGACG00000000576	6306	9258	4863	15408	6800	8327
ENSGACG00000000577	0	0	0	0	4	0
ENSGACG00000000578	154	86	108	86	200	162
ENSGACG00000000579	0	0	0	0	0	0
ENSGACG00000000580	0	0	1	3	1	2
ENSGACG00000000581	120	286	314	322	498	298
ENSGACG00000000582	0	0	0	0	0	0
ENSGACG00000000583	99	103	347	124	190	168
ENSGACG00000000584	4	0	8	4	2	10
ENSGACG00000000585	318	166	260	72	318	134
ENSGACG00000000586	1284	540	638	204	534	798
ENSGACG00000000587	0	0	11	2	0	4
ENSGACG00000000588	0	2	0	0	0	0
ENSGACG00000000589	1842	1522	2198	1946	2144	1932
ENSGACG00000000590	38748	19244	20426	15242	22702	24076
ENSGACG00000000591	39	12	9	16	3	9
ENSGACG00000000592	0	0	0	0	0	0
ENSGACG00000000593	0	0	0	2	0	0
ENSGACG00000000594	0	0	0	0	0	0
ENSGACG00000000595	502	136	174	94	282	110
ENSGACG00000000596	2	0	6	0	0	0
ENSGACG00000000597	716	298	512	196	388	328
ENSGACG00000000598	586	756	816	614	1120	776
ENSGACG00000000599	54	10	24	6	30	26
ENSGACG00000000600	324	252	382	160	268	200
ENSGACG00000000601	0	0	0	0	0	0
ENSGACG00000000602	32	44	62	52	186	68
ENSGACG00000000603	4	0	0	2	0	0
ENSGACG00000000604	60	62	40	48	68	60
ENSGACG00000000605	1292	1420	2068	842	2590	1482
ENSGACG00000000606	52	104	196	160	250	180
ENSGACG00000000607	458	758	1380	788	1432	872
ENSGACG00000000608	292	268	380	580	800	466
ENSGACG00000000609	38	54	68	22	68	16
ENSGACG00000000610	10	32	20	10	20	6
ENSGACG00000000611	0	0	0	2	0	0
ENSGACG00000000612	16	24	16	22	26	14
ENSGACG00000000613	236	326	730	286	668	440
ENSGACG00000000614	212	200	268	138	206	56
ENSGACG00000000615	0	0	0	0	0	0
ENSGACG00000000616	4192	2432	3208	3546	5788	4260
ENSGACG00000000617	76	140	68	68	294	72
ENSGACG00000000618	464	722	534	616	896	954
ENSGACG00000000619	1302	686	704	292	1520	904
ENSGACG00000000620	0	0	0	0	0	0
ENSGACG00000000621	0	0	0	2	0	0
ENSGACG00000000622	82	60	70	60	98	50
ENSGACG00000000623	4	0	0	0	2	0
ENSGACG00000000624	0	0	0	0	0	0
ENSGACG00000000625	712	416	716	416	878	604
ENSGACG00000000626	16	14	18	8	26	14
ENSGACG00000000628	0	0	0	0	2	2
ENSGACG00000000629	82	74	48	20	126	72
ENSGACG00000000630	1062	856	2766	1534	1382	1474
ENSGACG00000000631	40	30	24	14	14	22
ENSGACG00000000632	322	186	762	260	362	388
ENSGACG00000000633	274	628	1624	358	2238	616
ENSGACG00000000634	80	48	106	14	62	46
ENSGACG00000000635	88	82	250	648	256	640
ENSGACG00000000636	126	54	10	118	32	94
ENSGACG00000000637	2474	1226	2426	804	1736	1682
ENSGACG00000000638	130	248	312	172	312	162
ENSGACG00000000639	478	310	496	454	482	434
ENSGACG00000000640	0	0	2	2	0	0
ENSGACG00000000641	34	20	88	68	36	22
ENSGACG00000000642	120	122	72	124	102	50
ENSGACG00000000643	2	0	2	0	0	0
ENSGACG00000000644	1814	1460	3300	850	2490	1136
ENSGACG00000000645	1606	1454	1514	1206	1748	1854
ENSGACG00000000646	0	0	0	0	0	0
ENSGACG00000000647	38	56	60	14	186	54
ENSGACG00000000648	1106	696	930	524	1424	950
ENSGACG00000000649	0	0	0	0	0	0
ENSGACG00000000650	0	0	0	6	0	0
ENSGACG00000000651	212	102	136	56	142	160
ENSGACG00000000652	0	0	0	0	2	0
ENSGACG00000000653	1490	2332	3478	3704	3666	2732
ENSGACG00000000654	418	366	576	356	628	420
ENSGACG00000000655	44	72	100	68	120	92
ENSGACG00000000656	770	586	1052	558	1064	852
ENSGACG00000000657	2	0	4	2	6	2
ENSGACG00000000658	0	0	0	0	0	0
ENSGACG00000000659	942	838	990	522	1692	366
ENSGACG00000000660	0	0	0	0	0	0
ENSGACG00000000661	0	4	0	0	0	0
ENSGACG00000000662	22	20	14	12	26	4
ENSGACG00000000663	0	0	0	0	0	0
ENSGACG00000000664	634	636	1330	372	1264	276
ENSGACG00000000665	8202	7768	16592	3244	13894	10356
ENSGACG00000000666	134	144	184	44	232	88
ENSGACG00000000667	1322	1700	3272	2300	2298	1838
ENSGACG00000000668	0	2	0	0	2	0
ENSGACG00000000669	10	7	53	16	8	28
ENSGACG00000000670	0	0	0	0	0	0
ENSGACG00000000671	2862	3026	136	2396	3602	122
ENSGACG00000000672	86	111	2570	158	129	150
ENSGACG00000000673	34	12	64	26	16	20
ENSGACG00000000674	12	16	68	29	52	19
ENSGACG00000000675	2572	1716	2486	1234	2500	1532
ENSGACG00000000676	19	38	154	121	34	303
ENSGACG00000000677	0	10	9	0	8	2
ENSGACG00000000678	0	0	4	0	2	2
ENSGACG00000000679	192	214	260	242	280	250
ENSGACG00000000680	370	268	322	226	786	536
ENSGACG00000000681	1898	940	2700	790	1722	1294
ENSGACG00000000682	0	0	4	1	0	2
ENSGACG00000000683	918	690	1238	836	958	734
ENSGACG00000000684	968	1098	2288	1050	1482	1172
ENSGACG00000000685	188	66	10	44	14	28
ENSGACG00000000686	946	702	1544	1028	1468	1144
ENSGACG00000000687	12	20	0	2	6	0
ENSGACG00000000688	888	686	974	964	1224	866
ENSGACG00000000689	12	18	42	114	50	36
ENSGACG00000000690	62	86	88	78	192	92
ENSGACG00000000691	5774	9834	16034	8526	12938	9386
ENSGACG00000000692	0	0	0	2	2	0
ENSGACG00000000693	0	0	0	0	0	0
ENSGACG00000000694	34	28	22	38	104	34
ENSGACG00000000695	1516	1874	2402	3214	2832	2320
ENSGACG00000000696	202	70	154	90	94	90
ENSGACG00000000697	790	272	536	76	426	248
ENSGACG00000000698	2	4	2	0	4	2
ENSGACG00000000699	2390	1502	2718	1592	2458	2426
ENSGACG00000000700	8	6	4	10	14	6
ENSGACG00000000701	56	26	56	16	48	38
ENSGACG00000000702	0	0	0	0	0	0
ENSGACG00000000703	0	0	0	0	0	0
ENSGACG00000000704	116	154	226	40	94	74
ENSGACG00000000705	0	0	0	0	0	2
ENSGACG00000000706	618	420	444	310	714	538
ENSGACG00000000707	680	784	2200	1196	2288	740
ENSGACG00000000708	116	80	64	118	74	126
ENSGACG00000000709	1640	2692	3404	400	4462	1836
ENSGACG00000000710	140	150	262	90	454	190
ENSGACG00000000711	906	738	1956	726	1246	994
ENSGACG00000000712	68	34	42	34	108	58
ENSGACG00000000713	34	34	22	20	18	4
ENSGACG00000000714	14	34	30	12	50	32
ENSGACG00000000715	150	198	578	188	242	120
ENSGACG00000000716	0	0	0	0	0	0
ENSGACG00000000717	34	20	50	88	84	76
ENSGACG00000000718	0	0	0	2	8	2
ENSGACG00000000719	172	122	246	108	382	146
ENSGACG00000000720	68	216	276	98	336	166
ENSGACG00000000721	108	44	196	44	122	68
ENSGACG00000000722	78	134	204	56	274	104
ENSGACG00000000723	366	206	520	104	744	306
ENSGACG00000000724	182	166	288	170	290	338
ENSGACG00000000725	1080	998	1564	942	1478	1026
ENSGACG00000000726	44	48	64	22	114	54
ENSGACG00000000727	334	306	438	252	348	392
ENSGACG00000000728	12	6	14	6	30	6
ENSGACG00000000729	682	960	1688	988	1346	1054
ENSGACG00000000730	0	0	0	0	0	0
ENSGACG00000000731	64	48	88	32	104	46
ENSGACG00000000732	170	132	226	116	222	106
ENSGACG00000000733	322	338	552	222	424	338
ENSGACG00000000734	0	0	0	0	2	0
ENSGACG00000000735	78	80	142	78	176	186
ENSGACG00000000736	0	0	0	0	0	0
ENSGACG00000000737	0	2	2	2	0	2
ENSGACG00000000738	604	472	826	214	536	566
ENSGACG00000000739	80	158	292	222	326	174
ENSGACG00000000740	30	12	22	36	34	22
ENSGACG00000000741	19500	12696	19044	12966	18478	13018
ENSGACG00000000742	0	0	3	0	1	0
ENSGACG00000000743	1792	1204	2526	544	2346	1204
ENSGACG00000000744	128	178	444	90	290	238
ENSGACG00000000745	318	306	946	278	754	366
ENSGACG00000000746	0	0	0	0	0	0
ENSGACG00000000747	420	432	808	628	816	464
ENSGACG00000000748	4	5	4	3	5	5
ENSGACG00000000749	8	18	10	0	6	4
ENSGACG00000000750	76	82	138	86	134	62
ENSGACG00000000751	308	241	242	412	402	639
ENSGACG00000000752	277	186	287	178	261	314
ENSGACG00000000753	60	41	44	48	148	113
ENSGACG00000000754	16	6	30	6	8	12
ENSGACG00000000755	242	312	882	466	580	478
ENSGACG00000000756	0	0	0	0	2	2
ENSGACG00000000757	2	1	2	5	0	3
ENSGACG00000000758	0	0	0	0	0	0
ENSGACG00000000759	2722	2898	4976	2160	5626	4298
ENSGACG00000000760	0	0	0	0	1	0
ENSGACG00000000761	0	0	0	0	0	0
ENSGACG00000000762	0	0	0	0	0	0
ENSGACG00000000763	0	0	2	0	0	0
ENSGACG00000000764	428	396	668	324	662	488
ENSGACG00000000765	0	0	0	4	0	0
ENSGACG00000000766	152	172	208	124	160	86
ENSGACG00000000767	0	2	17	6	4	11
ENSGACG00000000768	14	12	18	16	22	14
ENSGACG00000000769	0	0	0	0	2	0
ENSGACG00000000770	374	390	602	278	1294	502
ENSGACG00000000771	112	88	238	152	140	102
ENSGACG00000000772	14	4	74	10	6	16
ENSGACG00000000773	0	1	0	0	0	0
ENSGACG00000000774	0	0	0	0	0	0
ENSGACG00000000775	0	0	0	0	0	0
ENSGACG00000000776	2	4	16	4	4	10
ENSGACG00000000777	52	16	14	10	46	28
ENSGACG00000000778	766	890	1420	1596	1534	1162
ENSGACG00000000779	2	0	0	24	2	0
ENSGACG00000000780	0	2	0	0	4	0
ENSGACG00000000781	1	0	0	0	0	0
ENSGACG00000000782	0	0	0	6	4	0
ENSGACG00000000783	2	9	1	0	14	4
ENSGACG00000000784	2	0	4	0	0	0
ENSGACG00000000785	0	0	0	0	0	0
ENSGACG00000000786	248	360	644	304	418	232
ENSGACG00000000787	1476	772	1306	788	942	1070
ENSGACG00000000788	2	1	0	0	0	0
ENSGACG00000000789	70	86	100	36	140	72
ENSGACG00000000790	50	34	74	36	50	36
ENSGACG00000000791	154	102	270	274	206	132
ENSGACG00000000792	12	34	22	14	18	10
ENSGACG00000000793	328	508	1048	294	592	360
ENSGACG00000000794	134	100	134	62	268	110
ENSGACG00000000795	0	0	0	4	4	6
ENSGACG00000000796	0	0	0	0	0	4
ENSGACG00000000797	0	0	0	0	6	0
ENSGACG00000000798	216	240	166	252	334	312
ENSGACG00000000799	80	104	104	104	174	94
ENSGACG00000000800	6	20	12	22	24	16
ENSGACG00000000801	4	4	14	2	14	4
ENSGACG00000000802	2	4	0	0	12	4
ENSGACG00000000803	100	112	76	52	218	102
ENSGACG00000000804	1344	2060	5448	2310	2174	1478
ENSGACG00000000805	522	406	390	394	466	298
ENSGACG00000000806	0	0	4	0	0	0
ENSGACG00000000807	272	490	1018	746	906	482
ENSGACG00000000808	102	18	24	10	46	21
ENSGACG00000000809	532	94	116	60	156	139
ENSGACG00000000810	112	116	170	208	204	188
ENSGACG00000000811	142	142	232	148	340	254
ENSGACG00000000812	130	186	202	106	454	142
ENSGACG00000000813	130	180	182	32	358	86
ENSGACG00000000814	1084	784	1726	714	1432	968
ENSGACG00000000815	64	66	135	258	184	58
ENSGACG00000000816	524	502	718	914	760	670
ENSGACG00000000817	166	64	114	102	172	108
ENSGACG00000000818	14	4	2	10	22	8
ENSGACG00000000819	86	108	268	134	126	96
ENSGACG00000000820	428	570	642	438	818	558
ENSGACG00000000821	414	230	308	154	550	272
ENSGACG00000000822	2406	2064	4248	1908	3574	2740
ENSGACG00000000823	138	152	390	366	188	228
ENSGACG00000000824	21380	32818	60198	27290	47222	25246
ENSGACG00000000825	2508	3660	6222	4736	5792	5132
ENSGACG00000000826	1198	1434	1310	1468	1894	2078
ENSGACG00000000827	1874	1528	2430	1122	1172	712
ENSGACG00000000828	178	170	146	200	312	204
ENSGACG00000000829	82	36	46	24	142	100
ENSGACG00000000830	666	612	808	138	1598	744
ENSGACG00000000831	654	704	1424	846	884	472
ENSGACG00000000832	0	0	0	0	0	0
ENSGACG00000000833	4	10	0	0	2	0
ENSGACG00000000834	47	12	23	26	24	34
ENSGACG00000000835	14	11	189	45	33	34
ENSGACG00000000836	202	210	350	300	200	192
ENSGACG00000000837	26	20	56	44	54	54
ENSGACG00000000838	0	0	2	0	0	0
ENSGACG00000000839	758	890	1361	626	1920	1194
ENSGACG00000000840	2	2	2	0	0	2
ENSGACG00000000841	0	0	0	0	0	0
ENSGACG00000000842	8	0	27	19	7	8
ENSGACG00000000843	272	266	408	264	402	282
ENSGACG00000000844	40	38	58	54	144	74
ENSGACG00000000845	10	0	0	0	0	0
ENSGACG00000000846	164	88	138	160	258	178
ENSGACG00000000847	2	2	12	36	8	6
ENSGACG00000000848	72	74	152	120	142	68
ENSGACG00000000849	0	0	0	0	0	0
ENSGACG00000000850	2688	3238	6384	1532	6372	3268
ENSGACG00000000851	342	350	346	346	490	408
ENSGACG00000000852	36	84	114	16	148	32
ENSGACG00000000853	606	514	1060	218	974	452
ENSGACG00000000854	0	0	0	0	0	0
ENSGACG00000000855	52	88	86	148	126	144
ENSGACG00000000856	1054	388	644	748	640	794
ENSGACG00000000857	16	22	66	13	42	19
ENSGACG00000000858	1320	933	1456	1189	1682	1005
ENSGACG00000000859	2	0	2	0	2	2
ENSGACG00000000860	52572	16832	30990	13331	33529	21075
ENSGACG00000000861	0	0	0	0	0	0
ENSGACG00000000862	12	24	58	24	34	40
ENSGACG00000000864	0	0	0	0	0	0
ENSGACG00000000865	2	0	2	6	16	2
ENSGACG00000000866	190	162	282	216	290	234
ENSGACG00000000867	40	16	80	44	96	66
ENSGACG00000000868	812	679	1936	529	1294	1265
ENSGACG00000000869	0	2	0	4	2	0
ENSGACG00000000870	634	730	1368	226	1064	932
ENSGACG00000000871	0	0	2	0	0	0
ENSGACG00000000872	1322	1038	1488	608	1896	1460
ENSGACG00000000873	10	12	28	12	20	8
ENSGACG00000000874	208	126	88	62	58	64
ENSGACG00000000875	464	462	710	410	614	386
ENSGACG00000000876	188	188	148	118	352	174
ENSGACG00000000877	1024	656	848	574	1368	1062
ENSGACG00000000878	12	4	47	18	4	17
ENSGACG00000000879	2	0	0	29	0	4
ENSGACG00000000880	1382	1202	2070	1718	3328	2360
ENSGACG00000000881	78	98	74	82	166	92
ENSGACG00000000882	1442	362	614	94	266	340
ENSGACG00000000883	146	140	571	228	172	207
ENSGACG00000000884	362	234	204	222	130	146
ENSGACG00000000885	50	22	106	68	58	40
ENSGACG00000000886	52	54	174	26	68	64
ENSGACG00000000887	2	17	2	0	14	2
ENSGACG00000000888	1848	1966	2916	2138	2022	1412
ENSGACG00000000889	0	0	0	0	0	0
ENSGACG00000000890	124	136	332	152	232	238
ENSGACG00000000892	1362	890	1874	1156	1244	1000
ENSGACG00000000893	0	16	10	1	2	10
ENSGACG00000000894	0	2	0	6	2	6
ENSGACG00000000895	0	2	0	4	0	0
ENSGACG00000000896	2	6	0	0	2	0
ENSGACG00000000897	174	602	1302	272	1286	966
ENSGACG00000000898	10	4	14	6	16	0
ENSGACG00000000899	136	49	157	30	161	86
ENSGACG00000000900	0	0	0	0	0	0
ENSGACG00000000901	16	0	4	0	2	0
ENSGACG00000000902	1	15	3	1	3	1
ENSGACG00000000903	0	0	0	4	0	0
ENSGACG00000000904	0	0	0	0	0	0
ENSGACG00000000905	386	292	420	180	632	368
ENSGACG00000000906	192	278	280	112	766	334
ENSGACG00000000907	0	0	0	0	0	0
ENSGACG00000000908	0	0	0	0	0	0
ENSGACG00000000909	0	0	2	0	0	0
ENSGACG00000000910	0	2	0	0	9	0
ENSGACG00000000911	2	2	0	8	4	4
ENSGACG00000000912	0	0	0	0	0	0
ENSGACG00000000913	0	0	0	0	0	0
ENSGACG00000000914	0	0	0	0	0	0
ENSGACG00000000915	0	0	0	0	0	0
ENSGACG00000000916	0	0	0	0	0	0
ENSGACG00000000917	346	176	174	172	200	200
ENSGACG00000000918	0	0	0	0	0	0
ENSGACG00000000919	2	4	16	6	2	14
ENSGACG00000000920	98	60	170	42	134	76
ENSGACG00000000921	2	2	0	0	2	0
ENSGACG00000000922	0	0	0	0	0	0
ENSGACG00000000923	380	410	683	472	412	288
ENSGACG00000000924	28	12	26	34	22	16
ENSGACG00000000925	0	0	0	0	0	0
ENSGACG00000000926	0	0	0	0	2	0
ENSGACG00000000927	0	0	5	0	2	5
ENSGACG00000000928	0	0	0	0	0	0
ENSGACG00000000929	82	52	62	26	226	50
ENSGACG00000000930	762	224	386	176	486	408
ENSGACG00000000931	8	2	18	8	14	21
ENSGACG00000000932	14	36	52	24	86	42
ENSGACG00000000933	0	0	0	0	0	0
ENSGACG00000000934	1352	1008	1564	976	1558	870
ENSGACG00000000935	2	2	4	0	6	6
ENSGACG00000000936	52	36	30	2	56	28
ENSGACG00000000937	0	0	0	0	0	4
ENSGACG00000000938	4	13	4	11	12	4
ENSGACG00000000939	504	376	418	284	408	166
ENSGACG00000000940	162	256	336	354	360	266
ENSGACG00000000941	54	42	46	48	124	66
ENSGACG00000000942	0	6	2	0	12	1
ENSGACG00000000943	40	16	110	85	37	105
ENSGACG00000000944	28	1	126	93	4	105
ENSGACG00000000945	171	100	162	91	85	83
ENSGACG00000000946	0	6	7	8	21	4
ENSGACG00000000947	1	0	0	0	0	0
ENSGACG00000000948	862	354	456	244	532	318
ENSGACG00000000950	0	0	0	0	2	2
ENSGACG00000000951	474	416	710	322	610	554
ENSGACG00000000952	6	4	25	6	0	8
ENSGACG00000000953	18	6	22	6	29	15
ENSGACG00000000954	282	354	572	798	566	620
ENSGACG00000000955	1	0	1	3	0	0
ENSGACG00000000957	478	332	410	132	714	346
ENSGACG00000000958	818	724	1416	340	1412	782
ENSGACG00000000959	12	16	10	16	8	2
ENSGACG00000000960	62	68	98	74	112	64
ENSGACG00000000961	52	20	54	16	40	18
ENSGACG00000000962	2	0	2	2	0	2
ENSGACG00000000963	1325	676	1208	639	995	849
ENSGACG00000000964	222	276	492	214	621	277
ENSGACG00000000965	10	14	4	14	12	14
ENSGACG00000000966	52	98	106	84	190	94
ENSGACG00000000967	0	0	0	0	0	0
ENSGACG00000000968	0	3	4	0	0	3
ENSGACG00000000969	1284	566	962	604	694	672
ENSGACG00000000970	74	122	180	118	256	152
ENSGACG00000000971	6	6	12	6	9	14
ENSGACG00000000972	506	196	464	350	648	350
ENSGACG00000000973	1116	2142	3720	1510	4326	1480
ENSGACG00000000974	4	2	34	2	0	2
ENSGACG00000000975	0	0	0	0	0	0
ENSGACG00000000976	78	98	214	212	228	224
ENSGACG00000000977	0	0	17	0	0	6
ENSGACG00000000978	4	34	50	10	33	5
ENSGACG00000000979	2	4	0	0	12	2
ENSGACG00000000980	528	812	1310	484	1312	640
ENSGACG00000000981	18	24	40	26	82	38
ENSGACG00000000982	2	0	4	6	2	4
ENSGACG00000000983	0	0	0	0	0	0
ENSGACG00000000984	0	0	0	0	0	0
ENSGACG00000000985	0	0	27	0	0	1
ENSGACG00000000986	1186	264	464	68	472	270
ENSGACG00000000987	1788	610	1238	924	1084	588
ENSGACG00000000988	2	0	2	0	2	2
ENSGACG00000000989	126	348	434	130	342	176
ENSGACG00000000990	644	404	576	574	1120	626
ENSGACG00000000991	584	558	552	592	1054	494
ENSGACG00000000992	1	8	8	2	22	0
ENSGACG00000000995	10	10	20	14	22	4
ENSGACG00000000996	239	241	272	200	294	212
ENSGACG00000000997	156	164	514	522	174	330
ENSGACG00000000998	0	1	5	0	0	3
ENSGACG00000000999	58	48	56	50	126	28
ENSGACG00000001000	16	8	30	10	24	2
ENSGACG00000001001	0	0	6	12	0	8
ENSGACG00000001002	234	252	196	314	456	164
ENSGACG00000001003	0	0	0	0	0	0
ENSGACG00000001004	1072	1024	1520	1016	2050	1342
ENSGACG00000001005	300	304	592	284	628	318
ENSGACG00000001006	470	1710	2788	1926	1840	760
ENSGACG00000001007	24	10	8	20	10	2
ENSGACG00000001008	828	600	940	500	1448	938
ENSGACG00000001009	24	8	18	5	10	22
ENSGACG00000001010	0	0	0	0	0	0
ENSGACG00000001011	0	0	0	0	0	0
ENSGACG00000001012	118	124	136	116	128	92
ENSGACG00000001013	0	0	0	0	0	0
ENSGACG00000001014	10	10	18	12	12	2
ENSGACG00000001015	14696	20804	29994	23054	28732	24286
ENSGACG00000001016	2	2	36	2	10	4
ENSGACG00000001017	0	0	0	0	0	0
ENSGACG00000001018	18	24	46	6	44	6
ENSGACG00000001019	0	0	6	0	0	0
ENSGACG00000001020	8	0	6	4	3	1
ENSGACG00000001021	50	24	20	10	102	66
ENSGACG00000001022	362	244	416	130	522	246
ENSGACG00000001023	20	34	64	48	52	46
ENSGACG00000001024	1362	1096	1650	664	2502	884
ENSGACG00000001025	0	0	0	0	0	0
ENSGACG00000001026	140	44	32	114	86	96
ENSGACG00000001027	70	58	120	110	62	38
ENSGACG00000001028	28	10	32	34	32	16
ENSGACG00000001029	252	246	430	234	498	298
ENSGACG00000001030	0	0	0	0	0	0
ENSGACG00000001031	0	4	2	0	0	0
ENSGACG00000001032	4	8	14	8	6	4
ENSGACG00000001033	2	0	2	2	0	0
ENSGACG00000001034	0	0	0	0	0	0
ENSGACG00000001035	86	128	246	132	344	160
ENSGACG00000001036	4	3	4	2	8	4
ENSGACG00000001037	4	6	4	0	10	2
ENSGACG00000001038	0	0	0	0	0	0
ENSGACG00000001039	300	270	188	90	604	338
ENSGACG00000001040	264	234	462	194	386	250
ENSGACG00000001041	0	0	0	0	0	0
ENSGACG00000001042	4180	2230	3230	2914	5638	2276
ENSGACG00000001043	0	2	0	6	0	0
ENSGACG00000001044	6	4	4	6	4	0
ENSGACG00000001045	206	178	354	164	289	117
ENSGACG00000001046	0	0	0	0	0	0
ENSGACG00000001047	0	0	1	0	0	0
ENSGACG00000001049	102	300	188	172	1292	468
ENSGACG00000001050	12	10	20	2	10	4
ENSGACG00000001051	64	42	236	18	187	40
ENSGACG00000001052	0	0	4	2	2	2
ENSGACG00000001053	8	14	13	4	14	0
ENSGACG00000001054	2	0	2	5	2	3
ENSGACG00000001055	2204	1154	1846	110	1044	620
ENSGACG00000001056	158	108	130	168	200	122
ENSGACG00000001057	6	8	14	4	8	2
ENSGACG00000001058	160	120	174	68	126	90
ENSGACG00000001059	1814	1218	2744	1132	1200	1276
ENSGACG00000001060	4	0	4	10	2	2
ENSGACG00000001061	550	860	1152	548	1148	748
ENSGACG00000001062	618	450	858	874	1092	1232
ENSGACG00000001063	552	668	1816	892	980	736
ENSGACG00000001064	162	206	208	196	350	212
ENSGACG00000001065	74	74	28	80	94	78
ENSGACG00000001066	11064	9296	14422	10172	11728	10916
ENSGACG00000001067	2	0	4	12	14	12
ENSGACG00000001068	70	32	102	40	60	6
ENSGACG00000001069	0	0	8	2	2	2
ENSGACG00000001070	396	390	408	136	720	454
ENSGACG00000001071	14	18	30	24	18	40
ENSGACG00000001072	576	816	1470	606	1068	748
ENSGACG00000001073	6	11	0	4	6	0
ENSGACG00000001074	64	78	90	44	84	82
ENSGACG00000001075	0	1	0	0	2	0
ENSGACG00000001076	34	84	124	240	76	128
ENSGACG00000001077	6	4	6	2	8	32
ENSGACG00000001078	360	314	444	292	388	442
ENSGACG00000001079	64	110	178	98	108	60
ENSGACG00000001080	596	898	1062	736	1208	714
ENSGACG00000001081	3572	1706	2518	1268	2144	2070
ENSGACG00000001082	544	308	486	202	446	308
ENSGACG00000001083	0	0	2	4	0	0
ENSGACG00000001084	0	0	0	0	0	0
ENSGACG00000001085	0	0	0	0	0	0
ENSGACG00000001086	90	66	148	58	232	142
ENSGACG00000001087	270	138	334	142	308	296
ENSGACG00000001088	1586	652	832	946	952	956
ENSGACG00000001089	0	0	4	0	0	0
ENSGACG00000001090	1686	1138	3260	1842	1832	2282
ENSGACG00000001091	78	42	90	120	60	60
ENSGACG00000001092	6	6	18	24	10	10
ENSGACG00000001093	3348	1524	3324	1070	2428	1654
ENSGACG00000001094	2740	484	800	364	844	1376
ENSGACG00000001095	1046	864	1032	1182	2154	1214
ENSGACG00000001096	30	4	6	14	20	22
ENSGACG00000001097	222	98	42	36	38	80
ENSGACG00000001098	786	306	374	436	900	636
ENSGACG00000001099	1856	2180	1914	2662	2732	1638
ENSGACG00000001100	2384	1606	3002	2096	2302	2338
ENSGACG00000001101	2	2	3	8	3	0
ENSGACG00000001102	234	254	380	288	464	326
ENSGACG00000001103	2354	1840	2068	1962	2544	2110
ENSGACG00000001104	0	0	4	0	0	0
ENSGACG00000001105	180	200	194	258	322	308
ENSGACG00000001106	706	612	630	602	1254	808
ENSGACG00000001107	12	27	38	97	48	16
ENSGACG00000001108	39668	16538	21836	5561	24585	17967
ENSGACG00000001109	4622	2720	3938	1088	4582	2564
ENSGACG00000001110	0	0	0	0	0	0
ENSGACG00000001111	6	2	4	2	6	2
ENSGACG00000001112	3160	2888	5458	2420	3922	3268
ENSGACG00000001113	12010	11366	17948	8636	18708	16010
ENSGACG00000001114	1	0	0	4	0	0
ENSGACG00000001115	84	114	142	100	160	110
ENSGACG00000001116	1618	2114	4130	1656	3108	1928
ENSGACG00000001117	0	0	2	0	2	6
ENSGACG00000001118	14	10	30	2	52	12
ENSGACG00000001119	5	0	1	10	0	0
ENSGACG00000001120	3842	1954	5636	864	1844	3078
ENSGACG00000001121	15	9	26	0	23	19
ENSGACG00000001122	140	192	194	228	250	402
ENSGACG00000001123	1378	728	1482	832	1086	860
ENSGACG00000001124	266	224	378	294	424	260
ENSGACG00000001125	1804	1834	3018	2220	2468	1968
ENSGACG00000001126	0	4	0	2	2	0
ENSGACG00000001127	0	0	0	0	0	0
ENSGACG00000001128	3	0	1	2	0	0
ENSGACG00000001129	0	0	0	0	0	0
ENSGACG00000001130	0	0	0	0	0	0
ENSGACG00000001131	46	58	80	114	82	56
ENSGACG00000001132	32	124	194	126	228	170
ENSGACG00000001133	10944	14808	19770	9798	22986	20078
ENSGACG00000001134	220	262	346	146	382	248
ENSGACG00000001135	686	670	1090	890	652	716
ENSGACG00000001136	8	4	4	2	4	8
ENSGACG00000001137	6	2	8	0	10	2
ENSGACG00000001138	300	312	498	334	614	486
ENSGACG00000001139	436	458	884	596	418	412
ENSGACG00000001140	0	6	4	0	6	2
ENSGACG00000001141	0	0	10	0	8	4
ENSGACG00000001142	198	144	366	136	202	144
ENSGACG00000001143	144	104	160	102	90	98
ENSGACG00000001144	1704	1278	2180	1254	1626	1244
ENSGACG00000001145	0	0	0	0	0	0
ENSGACG00000001146	5	7	9	4	8	0
ENSGACG00000001147	9062	6582	9316	4092	7500	5422
ENSGACG00000001148	612	528	772	812	568	656
ENSGACG00000001149	8	20	22	2	4	2
ENSGACG00000001150	68	46	50	34	42	32
ENSGACG00000001151	266	378	558	192	732	338
ENSGACG00000001152	946	742	614	592	1048	1030
ENSGACG00000001153	38	12	4	14	94	16
ENSGACG00000001154	664	706	554	472	1024	698
ENSGACG00000001155	4	0	0	0	0	0
ENSGACG00000001156	1574	2760	4648	4796	4328	3580
ENSGACG00000001157	0	0	4	0	0	6
ENSGACG00000001158	332	446	598	376	842	298
ENSGACG00000001159	0	0	0	0	0	0
ENSGACG00000001160	78	64	90	124	102	66
ENSGACG00000001161	282	162	190	240	376	202
ENSGACG00000001162	244	292	450	326	564	408
ENSGACG00000001163	28	24	22	8	30	22
ENSGACG00000001164	2408	3988	6096	4384	4402	2528
ENSGACG00000001165	6736	11054	16600	14748	13188	12808
ENSGACG00000001166	118	110	168	224	132	112
ENSGACG00000001167	0	0	0	0	0	0
ENSGACG00000001168	2	0	2	0	0	0
ENSGACG00000001169	4420	4134	6258	4284	3700	4478
ENSGACG00000001170	526	470	746	556	826	472
ENSGACG00000001171	624	1094	834	332	842	428
ENSGACG00000001172	46	54	24	38	206	64
ENSGACG00000001173	2180	2568	3644	1184	3810	2306
ENSGACG00000001174	22	24	26	16	50	20
ENSGACG00000001175	18	24	46	28	10	14
ENSGACG00000001176	2586	2526	2560	2366	4846	3454
ENSGACG00000001177	694	688	696	800	606	82
ENSGACG00000001178	1618	2450	2912	2418	2952	3064
ENSGACG00000001179	1736	2346	4938	3410	1518	2290
ENSGACG00000001180	1110	1236	1928	1452	1804	1116
ENSGACG00000001181	24	12	90	142	234	70
ENSGACG00000001182	126	101	88	61	180	33
ENSGACG00000001183	3768	5400	8772	2038	5560	4052
ENSGACG00000001184	642	462	652	386	688	526
ENSGACG00000001185	1302	1274	2150	526	1328	744
ENSGACG00000001186	1678	1528	2520	2058	2240	1768
ENSGACG00000001187	88	70	26	12	64	20
ENSGACG00000001188	408	526	930	894	822	806
ENSGACG00000001189	998	498	924	334	784	662
ENSGACG00000001190	134	168	272	116	266	144
ENSGACG00000001191	3	1	8	0	4	6
ENSGACG00000001192	214	212	426	332	320	252
ENSGACG00000001193	76	74	110	20	106	62
ENSGACG00000001194	10	18	29	3	3	40
ENSGACG00000001195	0	0	0	0	2	0
ENSGACG00000001196	0	4	9	0	4	2
ENSGACG00000001197	364	176	308	228	474	408
ENSGACG00000001198	52	21	124	42	67	69
ENSGACG00000001199	0	4	22	5	2	18
ENSGACG00000001200	0	0	3	0	1	0
ENSGACG00000001201	0	4	14	8	12	6
ENSGACG00000001202	0	0	0	0	0	0
ENSGACG00000001203	5	0	0	11	0	0
ENSGACG00000001204	1002	1270	1886	1128	1268	908
ENSGACG00000001205	0	0	0	0	0	0
ENSGACG00000001206	2906	1964	3876	1140	2836	2080
ENSGACG00000001208	92	80	106	26	208	122
ENSGACG00000001209	5	0	6	4	4	0
ENSGACG00000001210	20	29	124	32	90	58
ENSGACG00000001211	28	34	38	20	32	16
ENSGACG00000001212	118	84	142	56	194	118
ENSGACG00000001213	4	25	52	7	19	65
ENSGACG00000001214	80	0	322	159	1	233
ENSGACG00000001215	2	6	12	8	2	6
ENSGACG00000001216	2	2	8	2	0	9
ENSGACG00000001217	10	0	0	2	10	0
ENSGACG00000001218	8	0	8	0	6	2
ENSGACG00000001219	0	2	2	10	24	8
ENSGACG00000001220	0	0	39	0	0	15
ENSGACG00000001221	5	5	9	0	27	5
ENSGACG00000001222	0	0	0	0	0	0
ENSGACG00000001223	60	68	58	58	164	54
ENSGACG00000001224	2080	2868	4702	3660	3944	2798
ENSGACG00000001225	126	166	206	82	406	186
ENSGACG00000001226	0	0	2	0	0	0
ENSGACG00000001227	0	0	0	0	0	0
ENSGACG00000001228	158	188	258	404	192	172
ENSGACG00000001229	72	68	140	70	108	60
ENSGACG00000001230	30	46	42	88	54	52
ENSGACG00000001231	0	10	22	2	8	0
ENSGACG00000001232	7186	6306	11448	5502	7514	7580
ENSGACG00000001233	20	60	108	294	82	102
ENSGACG00000001234	538	750	1324	570	1220	410
ENSGACG00000001235	668	640	796	426	956	610
ENSGACG00000001236	58	82	136	162	92	116
ENSGACG00000001237	234	160	226	154	288	148
ENSGACG00000001238	3122	2730	3806	1836	3254	3204
ENSGACG00000001239	4474	2266	2116	1416	3630	1916
ENSGACG00000001240	30	32	52	42	28	32
ENSGACG00000001241	0	0	2	0	0	0
ENSGACG00000001242	784	574	1196	157	1102	278
ENSGACG00000001243	4	6	4	25	11	16
ENSGACG00000001244	610	80	648	246	106	216
ENSGACG00000001245	4	0	0	0	2	0
ENSGACG00000001246	142	108	116	114	174	124
ENSGACG00000001247	350	972	1972	724	1322	1066
ENSGACG00000001248	6546	9722	12066	3568	13830	10322
ENSGACG00000001249	0	0	0	0	0	0
ENSGACG00000001250	0	0	0	0	1	0
ENSGACG00000001251	0	0	0	0	0	0
ENSGACG00000001253	0	0	0	0	2	2
ENSGACG00000001254	1010	680	1144	1148	1300	928
ENSGACG00000001255	30	144	236	102	288	182
ENSGACG00000001256	0	0	0	0	0	0
ENSGACG00000001257	30	2	0	2	6	18
ENSGACG00000001258	21438	768	492	156	590	438
ENSGACG00000001259	0	0	0	6	0	0
ENSGACG00000001260	193140	165424	673190	372222	147841	354006
ENSGACG00000001261	1613	2168	4954	1646	2926	1668
ENSGACG00000001262	0	8	14	0	2	22
ENSGACG00000001263	0	0	0	0	0	0
ENSGACG00000001264	13758	8072	31961	43099	527	26273
ENSGACG00000001265	0	0	0	0	0	2
ENSGACG00000001266	0	0	0	0	0	0
ENSGACG00000001267	12413	14648	41470	42957	29600	24789
ENSGACG00000001268	6	10	2	8	2	0
ENSGACG00000001269	0	0	0	0	0	0
ENSGACG00000001270	0	0	0	0	0	0
ENSGACG00000001271	0	0	0	2	0	0
ENSGACG00000001272	0	0	0	0	0	0
ENSGACG00000001273	0	2	0	0	0	0
ENSGACG00000001274	2	0	2	0	0	0
ENSGACG00000001275	270	160	488	570	506	374
ENSGACG00000001276	64	34	68	24	46	36
ENSGACG00000001277	35	0	32	17	56	23
ENSGACG00000001278	286	298	634	408	398	322
ENSGACG00000001279	48	62	166	222	186	220
ENSGACG00000001280	0	0	0	4	0	2
ENSGACG00000001281	510	466	686	654	624	884
ENSGACG00000001282	92	98	82	256	208	62
ENSGACG00000001283	0	0	0	0	0	0
ENSGACG00000001284	8	10	8	4	30	10
ENSGACG00000001285	0	0	0	0	0	0
ENSGACG00000001286	444	196	424	122	660	380
ENSGACG00000001287	422	420	292	410	224	592
ENSGACG00000001288	13	15	14	10	65	9
ENSGACG00000001289	0	0	0	0	0	2
ENSGACG00000001290	344	168	258	148	340	360
ENSGACG00000001291	12	4	20	14	16	2
ENSGACG00000001292	74	52	176	46	130	70
ENSGACG00000001293	0	0	1	0	1	0
ENSGACG00000001294	76	40	118	52	80	56
ENSGACG00000001295	6	14	38	14	12	18
ENSGACG00000001296	6	2	0	2	0	6
ENSGACG00000001297	0	0	0	0	0	0
ENSGACG00000001298	0	0	0	0	0	0
ENSGACG00000001299	24	2	4	0	0	0
ENSGACG00000001300	1020	2690	4532	3132	3502	3864
ENSGACG00000001301	166	208	438	98	364	130
ENSGACG00000001302	444	460	804	286	616	448
ENSGACG00000001303	13050	20272	46836	23744	49580	26174
ENSGACG00000001304	22	48	36	20	44	60
ENSGACG00000001305	8972	6374	8142	1640	7290	4200
ENSGACG00000001306	0	0	0	0	0	0
ENSGACG00000001307	10	2	14	4	4	2
ENSGACG00000001308	2	4	6	2	8	8
ENSGACG00000001309	196	266	164	170	216	210
ENSGACG00000001310	44	16	6	10	12	2
ENSGACG00000001311	0	0	0	0	0	0
ENSGACG00000001312	0	2	0	0	0	0
ENSGACG00000001313	0	0	140	0	0	0
ENSGACG00000001314	22	42	23	28	53	31
ENSGACG00000001316	410	462	335	360	733	405
ENSGACG00000001317	56	60	112	62	90	68
ENSGACG00000001318	6	2	16	0	6	15
ENSGACG00000001319	354	488	1578	910	326	1097
ENSGACG00000001320	6	12	12	0	22	4
ENSGACG00000001321	28	32	68	26	5	22
ENSGACG00000001322	2588	1154	5393	5657	3532	3434
ENSGACG00000001323	442	1480	2410	3414	3400	2086
ENSGACG00000001324	300	160	316	502	1114	1456
ENSGACG00000001325	3	0	4	0	6	6
ENSGACG00000001326	1	0	12	0	2	6
ENSGACG00000001327	8	12	10	6	6	0
ENSGACG00000001328	1048	2846	3694	3610	6428	4556
ENSGACG00000001329	4	0	0	0	0	0
ENSGACG00000001330	94	84	20	19	52	22
ENSGACG00000001331	3024	10132	14056	17968	15910	12846
ENSGACG00000001332	1696	506	116	223	534	369
ENSGACG00000001333	330	1260	934	1098	1754	1372
ENSGACG00000001334	2	0	0	0	4	0
ENSGACG00000001335	0	0	0	1	4	2
ENSGACG00000001336	0	0	0	0	0	0
ENSGACG00000001337	698	1058	1358	852	1010	870
ENSGACG00000001338	166	122	116	178	192	136
ENSGACG00000001339	0	0	0	0	0	0
ENSGACG00000001340	96	66	60	26	50	22
ENSGACG00000001341	1	2	8	2	8	8
ENSGACG00000001342	0	0	4	3	5	10
ENSGACG00000001343	214	48	28	46	36	26
ENSGACG00000001344	0	0	1	1	0	1
ENSGACG00000001345	32	22	12	12	44	22
ENSGACG00000001346	0	0	0	0	0	0
ENSGACG00000001347	0	0	1	0	0	2
ENSGACG00000001348	0	0	30	7	1	9
ENSGACG00000001349	2	2	0	2	10	2
ENSGACG00000001350	13	3	11	5	11	4
ENSGACG00000001351	1030	632	728	376	740	504
ENSGACG00000001352	1066	334	402	522	712	868
ENSGACG00000001353	56	30	64	24	46	28
ENSGACG00000001354	782	1404	2350	1136	2296	1494
ENSGACG00000001355	448	506	424	626	694	476
ENSGACG00000001356	140	98	232	44	234	150
ENSGACG00000001357	289	96	74	42	109	78
ENSGACG00000001358	31	11	26	29	41	63
ENSGACG00000001359	104	68	68	130	182	130
ENSGACG00000001360	138	170	198	190	358	272
ENSGACG00000001361	1256	1068	1906	1410	1468	1382
ENSGACG00000001362	8	0	4	2	6	4
ENSGACG00000001363	608	468	408	496	764	768
ENSGACG00000001364	0	0	0	0	0	0
ENSGACG00000001365	8	4	18	8	8	6
ENSGACG00000001366	166	192	222	120	176	140
ENSGACG00000001367	0	2	2	0	0	0
ENSGACG00000001368	10	10	12	2	24	20
ENSGACG00000001369	0	0	0	0	0	0
ENSGACG00000001370	2670	3124	2988	2582	3574	3218
ENSGACG00000001371	86	72	86	12	108	66
ENSGACG00000001372	2	0	0	2	0	4
ENSGACG00000001373	68	76	96	62	132	106
ENSGACG00000001374	0	0	0	2	0	0
ENSGACG00000001375	0	0	0	0	0	0
ENSGACG00000001376	1633	3002	2985	305	3003	1844
ENSGACG00000001377	636	572	1130	1076	1258	1092
ENSGACG00000001378	0	2	3	4	18	0
ENSGACG00000001379	3228	1613	2720	1394	2602	1794
ENSGACG00000001380	278	638	488	534	738	788
ENSGACG00000001381	1148	1128	1848	1646	1652	1162
ENSGACG00000001382	6	12	140	24	14	82
ENSGACG00000001383	8	2	6	8	0	6
ENSGACG00000001385	7	3	26	2	20	15
ENSGACG00000001386	0	0	4	0	0	4
ENSGACG00000001387	310	356	674	410	596	474
ENSGACG00000001388	4322	1981	2898	1902	2624	1840
ENSGACG00000001389	4480	4176	7836	5146	6272	4414
ENSGACG00000001390	7	14	3	6	6	4
ENSGACG00000001391	26	63	126	20	56	58
ENSGACG00000001392	0	0	0	0	0	0
ENSGACG00000001393	0	0	0	20	0	6
ENSGACG00000001394	6	0	2	8	8	8
ENSGACG00000001395	0	1	0	1	5	0
ENSGACG00000001396	6306	9258	4863	15408	6800	8327
ENSGACG00000001397	282	208	159	182	304	263
ENSGACG00000001398	0	3	2	0	0	0
ENSGACG00000001399	0	2	4	0	6	4
ENSGACG00000001400	0	0	1	0	3	0
ENSGACG00000001401	6	5	0	0	21	0
ENSGACG00000001402	120	84	96	116	232	174
ENSGACG00000001403	12	8	6	6	14	14
ENSGACG00000001404	9	14	9	6	22	11
ENSGACG00000001405	1198	1190	1556	1284	1632	1250
ENSGACG00000001406	44	22	10	8	8	8
ENSGACG00000001407	2	6	16	4	0	4
ENSGACG00000001408	1402	1736	3426	2676	2380	2168
ENSGACG00000001409	18	16	10	6	2	6
ENSGACG00000001410	0	0	0	0	0	0
ENSGACG00000001411	4	2	4	2	4	0
ENSGACG00000001412	2	3	15	13	20	16
ENSGACG00000001413	9784	4858	7206	3246	6988	4918
ENSGACG00000001414	7	0	21	0	4	13
ENSGACG00000001415	750	472	796	538	658	622
ENSGACG00000001416	0	2	9	2	4	0
ENSGACG00000001417	746	734	1420	570	1088	784
ENSGACG00000001418	0	0	0	0	0	0
ENSGACG00000001419	0	0	6	0	8	0
ENSGACG00000001420	38	38	34	46	40	28
ENSGACG00000001421	992	325	426	145	447	337
ENSGACG00000001422	1258	1590	4060	2860	2832	2110
ENSGACG00000001423	44	42	64	88	72	52
ENSGACG00000001424	108	210	380	168	390	284
ENSGACG00000001425	18	6	30	4	10	14
ENSGACG00000001427	202	176	270	64	390	152
ENSGACG00000001428	8	6	12	4	5	2
ENSGACG00000001429	34	52	152	40	64	44
ENSGACG00000001430	5	7	4	5	7	8
ENSGACG00000001431	724	842	1176	1168	1412	940
ENSGACG00000001432	4738	4993	12313	8289	13303	7806
ENSGACG00000001433	0	0	0	0	0	0
ENSGACG00000001434	0	1	0	0	0	0
ENSGACG00000001435	802	806	1120	1212	884	778
ENSGACG00000001436	2568	2226	3454	3308	2056	3292
ENSGACG00000001437	226	332	738	808	554	252
ENSGACG00000001438	490	256	396	256	470	322
ENSGACG00000001439	1604	1566	2404	2822	1492	1642
ENSGACG00000001440	2178	866	1216	670	1214	714
ENSGACG00000001441	0	0	0	0	0	0
ENSGACG00000001443	2712	1726	3008	1556	2638	1984
ENSGACG00000001444	0	0	0	0	0	0
ENSGACG00000001445	28	13	23	15	38	22
ENSGACG00000001446	514	338	426	360	572	354
ENSGACG00000001447	342	372	1468	380	604	396
ENSGACG00000001448	0	2	4	0	4	0
ENSGACG00000001449	2	0	8	0	1	4
ENSGACG00000001450	2026	2478	3820	1718	2088	892
ENSGACG00000001451	6	15	33	16	8	29
ENSGACG00000001452	438	322	732	508	596	496
ENSGACG00000001453	0	0	0	0	0	0
ENSGACG00000001454	306	250	324	534	390	266
ENSGACG00000001455	294	628	1970	778	894	668
ENSGACG00000001456	668	500	760	578	1016	626
ENSGACG00000001457	0	0	0	0	0	0
ENSGACG00000001458	646	184	334	372	206	194
ENSGACG00000001459	94	28	74	82	56	64
ENSGACG00000001460	2282	1666	4024	1688	1258	2210
ENSGACG00000001461	582	416	686	406	588	458
ENSGACG00000001462	0	0	0	0	0	0
ENSGACG00000001463	1920	1850	3924	2076	2820	2016
ENSGACG00000001464	1806	3546	5080	3988	3414	3492
ENSGACG00000001465	280	316	660	1302	768	580
ENSGACG00000001466	1388	292	1022	1660	88	162
ENSGACG00000001467	578	480	512	472	1192	990
ENSGACG00000001468	1584	1524	2298	570	3666	2436
ENSGACG00000001469	350	232	350	122	320	200
ENSGACG00000001470	720	840	1308	1384	1144	924
ENSGACG00000001471	984	760	1388	918	1224	1100
ENSGACG00000001472	20	22	20	20	96	68
ENSGACG00000001473	6788	3824	7190	3868	7226	4172
ENSGACG00000001474	1500	1736	2546	678	3342	1902
ENSGACG00000001475	50	24	140	54	74	36
ENSGACG00000001476	676	518	1114	336	714	626
ENSGACG00000001477	100	66	110	32	108	86
ENSGACG00000001478	0	0	0	0	0	0
ENSGACG00000001479	0	0	0	0	0	0
ENSGACG00000001480	0	0	0	4	2	0
ENSGACG00000001481	282	214	300	186	374	288
ENSGACG00000001482	112	140	320	206	214	142
ENSGACG00000001483	184	96	220	122	308	164
ENSGACG00000001484	268	86	286	86	220	66
ENSGACG00000001485	2	2	10	2	0	4
ENSGACG00000001486	352	256	268	330	590	526
ENSGACG00000001487	342	560	208	152	682	152
ENSGACG00000001488	598	220	602	220	568	586
ENSGACG00000001489	18	28	78	60	72	42
ENSGACG00000001490	1306	1714	3502	3490	2458	2652
ENSGACG00000001491	1524	908	1482	548	1358	878
ENSGACG00000001492	20	0	28	12	31	36
ENSGACG00000001493	1296	2022	4348	4820	2494	2590
ENSGACG00000001494	559	79	31	15	40	27
ENSGACG00000001495	8	28	22	22	10	16
ENSGACG00000001496	1172	896	1346	1214	1684	1298
ENSGACG00000001497	70	68	82	28	110	44
ENSGACG00000001498	2232	1524	3316	1292	2234	2490
ENSGACG00000001499	774	476	514	454	740	898
ENSGACG00000001500	1576	840	1172	814	1258	596
ENSGACG00000001501	14	12	8	8	20	12
ENSGACG00000001502	2000	852	1846	1554	1400	1492
ENSGACG00000001503	518	96	230	26	250	134
ENSGACG00000001504	1406	1668	2362	2418	2302	2490
ENSGACG00000001505	394	760	1640	1466	1228	1044
ENSGACG00000001506	0	0	0	10	0	0
ENSGACG00000001507	669	97	31	23	50	27
ENSGACG00000001508	0	0	0	0	0	0
ENSGACG00000001509	56	42	88	70	52	38
ENSGACG00000001510	1198	1348	1306	1088	1622	1490
ENSGACG00000001511	1340	1820	4118	2714	2714	2004
ENSGACG00000001512	23248	20804	48730	13020	31534	22128
ENSGACG00000001513	128	76	162	90	272	234
ENSGACG00000001514	12	14	24	16	10	28
ENSGACG00000001515	254	462	278	210	562	226
ENSGACG00000001516	0	0	0	0	0	0
ENSGACG00000001517	102	130	232	34	230	84
ENSGACG00000001518	124	472	44	296	580	22
ENSGACG00000001519	270	198	802	338	310	224
ENSGACG00000001520	14	28	336	6	74	362
ENSGACG00000001521	58	146	14	46	264	6
ENSGACG00000001522	4	5	2	2	6	0
ENSGACG00000001523	50	52	38	22	102	52
ENSGACG00000001524	1452	1300	2180	1448	1488	1314
ENSGACG00000001525	2	0	0	0	2	0
ENSGACG00000001526	2	0	0	2	0	0
ENSGACG00000001527	0	0	0	0	0	0
ENSGACG00000001528	4	1	0	0	0	0
ENSGACG00000001529	350	272	302	492	460	598
ENSGACG00000001530	5192	5490	10228	4196	6120	4174
ENSGACG00000001531	66	30	76	32	26	20
ENSGACG00000001532	48	28	58	8	126	52
ENSGACG00000001533	752	956	2592	2194	1084	528
ENSGACG00000001534	3116	2244	3966	1796	2944	2518
ENSGACG00000001535	36	20	6	20	16	0
ENSGACG00000001536	104	92	216	130	182	62
ENSGACG00000001537	0	0	0	0	0	0
ENSGACG00000001538	2244	2302	4584	2196	3474	2378
ENSGACG00000001539	0	0	2	0	2	8
ENSGACG00000001540	0	0	0	0	4	4
ENSGACG00000001542	46	46	62	22	60	38
ENSGACG00000001543	298	256	406	278	266	246
ENSGACG00000001544	3690	2874	9592	1848	4878	3422
ENSGACG00000001545	0	0	0	0	0	2
ENSGACG00000001546	0	4	2	2	2	0
ENSGACG00000001547	20	18	24	28	46	46
ENSGACG00000001548	1428	1248	2212	456	1258	1532
ENSGACG00000001549	6038	6490	3190	406	1918	2346
ENSGACG00000001550	512	448	520	226	658	460
ENSGACG00000001551	4030	1880	3854	1202	2402	2544
ENSGACG00000001552	374	500	1138	458	890	482
ENSGACG00000001553	134	52	124	136	180	96
ENSGACG00000001554	238	250	496	174	496	274
ENSGACG00000001555	18	32	48	10	36	20
ENSGACG00000001556	34	12	22	48	24	10
ENSGACG00000001557	48	80	132	50	168	78
ENSGACG00000001558	276	204	222	86	356	200
ENSGACG00000001559	6792	14190	29056	16142	18476	12554
ENSGACG00000001560	348	306	512	484	418	296
ENSGACG00000001561	0	0	0	0	0	2
ENSGACG00000001562	4	6	7	5	6	8
ENSGACG00000001563	2370	1310	2064	1626	1904	1854
ENSGACG00000001564	0	2	2	6	0	0
ENSGACG00000001565	2	2	8	0	8	0
ENSGACG00000001566	0	0	0	0	0	0
ENSGACG00000001567	0	0	0	0	0	0
ENSGACG00000001568	164	80	194	160	158	128
ENSGACG00000001569	56	22	62	32	46	42
ENSGACG00000001570	42	58	200	244	164	136
ENSGACG00000001571	1888	1444	1882	1364	2162	2354
ENSGACG00000001572	126	74	106	110	104	88
ENSGACG00000001573	25181	43715	139995	76477	81288	77366
ENSGACG00000001574	0	0	2	0	0	0
ENSGACG00000001575	34	42	34	26	84	68
ENSGACG00000001576	452	562	568	38	958	372
ENSGACG00000001577	3076	1766	3154	1096	2954	2482
ENSGACG00000001578	4	6	148	8	10	30
ENSGACG00000001579	150	161	230	123	263	235
ENSGACG00000001580	328	252	154	260	586	660
ENSGACG00000001581	20	23	22	29	17	19
ENSGACG00000001582	696	960	1184	1166	830	526
ENSGACG00000001583	10	12	12	8	24	16
ENSGACG00000001584	318	278	300	206	690	400
ENSGACG00000001585	8225	10791	65275	48081	32170	64012
ENSGACG00000001586	80	94	166	170	140	116
ENSGACG00000001587	1274	952	1344	1484	758	644
ENSGACG00000001588	2	2	8	6	6	4
ENSGACG00000001589	16	14	46	32	32	14
ENSGACG00000001590	0	0	0	0	0	0
ENSGACG00000001591	92	96	94	46	328	142
ENSGACG00000001592	4	10	54	8	8	6
ENSGACG00000001593	190	1328	268	246	1076	202
ENSGACG00000001594	126	72	32	22	8	18
ENSGACG00000001595	56	38	16	0	62	6
ENSGACG00000001596	0	4	2	0	10	2
ENSGACG00000001597	0	2	2	2	0	0
ENSGACG00000001598	234	350	348	260	520	316
ENSGACG00000001600	400	400	342	270	808	398
ENSGACG00000001601	22	10	36	24	32	16
ENSGACG00000001602	1158	904	1484	1100	1574	1262
ENSGACG00000001603	2	0	2	0	2	0
ENSGACG00000001604	36	18	49	12	78	52
ENSGACG00000001605	4	0	0	2	1	3
ENSGACG00000001606	138	154	200	110	230	76
ENSGACG00000001607	114	100	162	116	142	128
ENSGACG00000001608	158	142	170	352	202	224
ENSGACG00000001609	650	508	676	410	670	508
ENSGACG00000001610	0	0	0	0	0	0
ENSGACG00000001611	790	186	468	550	302	182
ENSGACG00000001612	0	0	0	2	32	0
ENSGACG00000001613	0	0	0	0	0	0
ENSGACG00000001614	234	230	382	250	410	300
ENSGACG00000001615	338	490	478	416	684	722
ENSGACG00000001616	0	0	0	1	0	0
ENSGACG00000001617	156	272	392	202	646	260
ENSGACG00000001618	0	0	0	0	0	2
ENSGACG00000001619	12	10	16	6	8	4
ENSGACG00000001620	1002	1550	1926	2042	1802	948
ENSGACG00000001621	1106	544	776	396	368	340
ENSGACG00000001622	0	0	2	0	0	0
ENSGACG00000001623	0	12	10	14	0	8
ENSGACG00000001624	0	0	0	0	5	1
ENSGACG00000001625	3	1	10	8	5	6
ENSGACG00000001626	2	0	62	0	0	0
ENSGACG00000001627	0	2	0	0	5	1
ENSGACG00000001628	0	0	0	0	0	0
ENSGACG00000001629	6	13	13	0	18	5
ENSGACG00000001630	2	0	2	0	0	0
ENSGACG00000001631	2	2	0	0	2	0
ENSGACG00000001632	753	214	302	212	210	213
ENSGACG00000001633	80	102	490	276	98	120
ENSGACG00000001634	322	268	262	280	590	402
ENSGACG00000001635	5	22	9	13	34	4
ENSGACG00000001636	0	0	0	0	0	0
ENSGACG00000001637	2698	2598	4472	2310	5538	2536
ENSGACG00000001638	1748	4618	9554	24703	9375	7369
ENSGACG00000001639	3	4	12	2	4	1
ENSGACG00000001640	8244	19912	38798	97463	38041	28955
ENSGACG00000001641	5	2	3	10	2	0
ENSGACG00000001642	360	366	462	360	626	396
ENSGACG00000001643	0	0	0	4	0	0
ENSGACG00000001644	494	296	340	192	500	436
ENSGACG00000001645	5	1	25	16	4	65
ENSGACG00000001646	4	0	38	14	4	32
ENSGACG00000001647	4	8	10	0	24	12
ENSGACG00000001648	30	28	50	92	18	66
ENSGACG00000001649	2460	1728	3016	1300	3650	2212
ENSGACG00000001650	0	1	0	0	5	0
ENSGACG00000001651	1	0	3	3	0	11
ENSGACG00000001652	1458	1074	1664	2164	1922	1254
ENSGACG00000001653	1180	774	794	756	974	730
ENSGACG00000001654	0	6	0	148	0	0
ENSGACG00000001655	4	6	0	12	4	0
ENSGACG00000001656	60	96	130	138	294	146
ENSGACG00000001657	438	198	334	74	416	364
ENSGACG00000001658	678	296	554	214	442	370
ENSGACG00000001659	138	182	240	150	224	140
ENSGACG00000001660	262	172	286	86	286	80
ENSGACG00000001661	394	208	454	124	370	226
ENSGACG00000001662	84	108	226	72	198	148
ENSGACG00000001663	0	0	0	0	0	0
ENSGACG00000001664	176	42	30	28	82	124
ENSGACG00000001665	3018	2556	2190	2802	5102	1964
ENSGACG00000001666	420	304	414	280	596	478
ENSGACG00000001667	114	44	78	28	76	56
ENSGACG00000001668	20	10	30	14	42	26
ENSGACG00000001669	0	0	2	0	0	0
ENSGACG00000001670	30	8	16	22	92	16
ENSGACG00000001671	0	0	0	0	0	0
ENSGACG00000001672	1538	854	1950	668	1268	1246
ENSGACG00000001673	332	220	780	310	458	244
ENSGACG00000001674	56	18	52	55	84	34
ENSGACG00000001675	8	24	2	2	12	8
ENSGACG00000001676	198	170	262	128	376	334
ENSGACG00000001677	4032	2642	4798	1130	5498	2958
ENSGACG00000001678	12	8	10	5	10	6
ENSGACG00000001679	12	14	18	4	18	10
ENSGACG00000001680	354	374	716	590	570	466
ENSGACG00000001681	4408	2870	6400	2484	4940	3282
ENSGACG00000001682	0	0	6	8	0	0
ENSGACG00000001683	46	114	126	70	146	112
ENSGACG00000001684	3420	2956	6758	3730	4056	3318
ENSGACG00000001686	74	44	80	22	86	34
ENSGACG00000001687	20	2	24	8	2	2
ENSGACG00000001688	36	16	50	2	34	30
ENSGACG00000001689	1010	1288	1816	1474	1786	1218
ENSGACG00000001690	2	0	4	0	0	0
ENSGACG00000001691	0	0	0	0	0	0
ENSGACG00000001692	28	54	102	28	118	42
ENSGACG00000001693	28	14	12	110	26	18
ENSGACG00000001694	24	24	44	28	46	36
ENSGACG00000001695	620	276	512	156	374	306
ENSGACG00000001696	122	64	94	84	66	68
ENSGACG00000001697	46	58	116	148	144	58
ENSGACG00000001698	0	0	0	0	0	0
ENSGACG00000001699	510	510	882	122	1222	740
ENSGACG00000001700	84	40	82	42	98	80
ENSGACG00000001701	4	0	0	0	0	0
ENSGACG00000001702	0	0	0	0	0	0
ENSGACG00000001703	0	0	0	0	0	0
ENSGACG00000001704	148	144	174	120	212	148
ENSGACG00000001705	0	1	6	0	1	0
ENSGACG00000001706	316	266	398	226	538	422
ENSGACG00000001707	14	40	18	40	28	16
ENSGACG00000001708	0	0	0	0	0	0
ENSGACG00000001709	62	48	54	42	122	56
ENSGACG00000001710	0	0	2	0	0	0
ENSGACG00000001711	838	916	918	878	1090	784
ENSGACG00000001712	188	116	92	26	106	88
ENSGACG00000001713	252	846	750	14	1282	1432
ENSGACG00000001714	24	90	359	126	94	100
ENSGACG00000001715	654	784	1762	618	1164	712
ENSGACG00000001716	0	0	1	0	2	0
ENSGACG00000001717	2	2	4	0	8	1
ENSGACG00000001718	46	40	54	28	94	40
ENSGACG00000001719	84	62	104	48	84	106
ENSGACG00000001720	346	218	234	100	328	264
ENSGACG00000001721	1130	1074	1876	960	1832	1282
ENSGACG00000001722	1082	968	1620	720	1384	910
ENSGACG00000001724	0	0	5	0	7	5
ENSGACG00000001725	6	2	22	0	0	14
ENSGACG00000001727	46	57	94	256	115	80
ENSGACG00000001728	0	0	25	0	0	14
ENSGACG00000001729	0	8	8	6	0	0
ENSGACG00000001730	91	105	143	112	145	73
ENSGACG00000001731	10	19	47	8	28	12
ENSGACG00000001732	226	220	194	236	258	230
ENSGACG00000001733	60582	94990	145877	89068	153719	79624
ENSGACG00000001734	78	62	118	58	220	250
ENSGACG00000001735	2	0	0	4	0	2
ENSGACG00000001736	1012	1800	8590	1958	2790	4789
ENSGACG00000001737	0	0	0	0	0	0
ENSGACG00000001738	8	2	314	14	56	6
ENSGACG00000001739	0	0	4	0	0	2
ENSGACG00000001740	46	56	28	6	118	62
ENSGACG00000001741	50	118	112	52	76	74
ENSGACG00000001742	2605	5268	13323	5136	8582	8885
ENSGACG00000001743	46	50	18	12	26	14
ENSGACG00000001744	9	14	9	9	22	11
ENSGACG00000001745	504	568	956	256	918	564
ENSGACG00000001746	1822	1768	2334	1902	3046	2146
ENSGACG00000001747	24	54	52	34	72	28
ENSGACG00000001748	4611	10154	18551	8544	17611	16549
ENSGACG00000001749	0	0	0	0	0	0
ENSGACG00000001750	11591	8729	13054	13872	11405	14255
ENSGACG00000001751	15758	10894	13980	20145	15774	15369
ENSGACG00000001752	37138	25338	71274	75637	56749	57838
ENSGACG00000001753	0	0	0	0	2	2
ENSGACG00000001754	0	0	0	0	0	0
ENSGACG00000001755	0	2	0	6	4	4
ENSGACG00000001756	0	2	4	0	6	0
ENSGACG00000001757	2	32	12	12	40	20
ENSGACG00000001758	3	0	0	0	0	0
ENSGACG00000001759	1	0	0	0	0	0
ENSGACG00000001760	62	52	90	44	114	52
ENSGACG00000001761	0	32	0	8	38	1
ENSGACG00000001762	1	6	18	7	23	10
ENSGACG00000001763	0	0	0	0	0	0
ENSGACG00000001764	4	9	6	4	5	3
ENSGACG00000001765	2	2	2	0	4	0
ENSGACG00000001766	2	2	6	0	12	4
ENSGACG00000001767	10	16	58	3	44	35
ENSGACG00000001768	1166	1290	1994	1152	1346	984
ENSGACG00000001769	0	0	6	0	0	4
ENSGACG00000001770	4	17	34	11	46	10
ENSGACG00000001771	8	0	4	0	0	2886
ENSGACG00000001772	5	0	3	0	0	6
ENSGACG00000001773	0	0	0	0	0	0
ENSGACG00000001774	0	0	5	3	0	2
ENSGACG00000001775	3	10	15	0	2	7
ENSGACG00000001776	4	10	16	0	6	0
ENSGACG00000001777	0	0	0	0	0	0
ENSGACG00000001778	100	130	164	84	474	160
ENSGACG00000001779	0	0	0	0	0	0
ENSGACG00000001780	2	4	4	2	0	8
ENSGACG00000001781	0	0	0	0	0	0
ENSGACG00000001782	1228	1724	1884	976	2042	1380
ENSGACG00000001783	15	2	35	9	8	3
ENSGACG00000001784	0	0	2	0	0	0
ENSGACG00000001785	10	4	0	2	0	4
ENSGACG00000001786	716	236	732	456	202	122
ENSGACG00000001787	9	4	5	9	4	1
ENSGACG00000001788	28	6	34	9	50	35
ENSGACG00000001789	60	82	94	44	188	66
ENSGACG00000001790	500	266	620	132	326	222
ENSGACG00000001791	0	4	2	1	2	2
ENSGACG00000001792	190	172	230	172	274	128
ENSGACG00000001793	5	2	11	2	7	12
ENSGACG00000001794	346	579	1498	489	1009	992
ENSGACG00000001795	0	0	0	0	0	2
ENSGACG00000001796	168	80	140	68	222	166
ENSGACG00000001797	8	0	0	0	0	0
ENSGACG00000001798	0	0	0	0	2	0
ENSGACG00000001799	8	8	16	0	23	8
ENSGACG00000001800	470	520	960	696	992	678
ENSGACG00000001801	0	0	0	0	0	0
ENSGACG00000001802	841	635	676	678	771	896
ENSGACG00000001803	320	224	424	126	424	298
ENSGACG00000001804	1808	966	1660	582	2527	1311
ENSGACG00000001805	0	2	0	0	0	0
ENSGACG00000001806	1356	1410	1338	1038	2136	1574
ENSGACG00000001807	64	50	110	106	122	108
ENSGACG00000001808	0	1	3	0	1	0
ENSGACG00000001809	234	156	174	112	204	116
ENSGACG00000001810	2	2	0	0	2	0
ENSGACG00000001811	2	6	17	3	7	7
ENSGACG00000001812	60	21	99	72	77	47
ENSGACG00000001813	142	76	170	42	225	99
ENSGACG00000001814	29958	1858	2746	756	2318	1140
ENSGACG00000001815	1	0	3	0	0	0
ENSGACG00000001816	2	0	8	2	6	10
ENSGACG00000001817	11	6	58	25	23	61
ENSGACG00000001818	50	145	148	51	200	70
ENSGACG00000001819	180	112	136	122	184	138
ENSGACG00000001820	1752	1964	1451	1122	2566	105
ENSGACG00000001821	63	91	120	28	128	42
ENSGACG00000001822	0	0	2	0	0	0
ENSGACG00000001823	16	30	28	30	19	34
ENSGACG00000001824	688	934	531	388	1184	38
ENSGACG00000001825	1535	1562	936	518	2945	66
ENSGACG00000001826	0	2	3	2	0	3
ENSGACG00000001827	0	0	0	0	0	0
ENSGACG00000001828	1390	1324	2354	1544	1614	1326
ENSGACG00000001829	2	0	2	0	6	2
ENSGACG00000001830	2764	2300	3560	3674	2948	2906
ENSGACG00000001831	0	0	22	14	0	18
ENSGACG00000001832	3	14	23	2	1	15
ENSGACG00000001833	442	286	541	163	259	284
ENSGACG00000001834	4	2	16	0	0	2
ENSGACG00000001835	0	0	0	0	0	0
ENSGACG00000001836	164	148	262	194	278	120
ENSGACG00000001837	62	187	91	82	533	58
ENSGACG00000001838	0	2	0	0	4	0
ENSGACG00000001839	2	0	4	1	3	3
ENSGACG00000001840	1260	1276	1870	1518	1582	1392
ENSGACG00000001841	0	0	0	4	0	10
ENSGACG00000001842	48	22	48	20	22	26
ENSGACG00000001843	350	522	1098	88	344	622
ENSGACG00000001844	380	276	466	294	622	328
ENSGACG00000001845	520	732	906	488	850	238
ENSGACG00000001846	2116	926	1820	456	1770	1186
ENSGACG00000001847	16	4	34	16	22	22
ENSGACG00000001848	374	272	430	214	628	354
ENSGACG00000001849	0	4	0	8	0	0
ENSGACG00000001850	256	208	308	180	342	214
ENSGACG00000001851	6	4	50	33	12	32
ENSGACG00000001852	94	46	90	44	92	84
ENSGACG00000001853	202	142	120	414	416	122
ENSGACG00000001854	18	18	30	10	18	14
ENSGACG00000001855	274	226	404	156	334	206
ENSGACG00000001856	1758	1046	1798	614	1044	1286
ENSGACG00000001857	288	354	490	538	490	330
ENSGACG00000001858	9572	10180	15848	7658	12326	9304
ENSGACG00000001859	2	0	3	1	0	2
ENSGACG00000001860	26	16	18	0	28	10
ENSGACG00000001861	0	0	0	0	0	0
ENSGACG00000001862	1074	828	934	562	930	606
ENSGACG00000001863	0	0	0	0	0	0
ENSGACG00000001865	206	62	268	76	68	140
ENSGACG00000001866	48	32	40	24	52	48
ENSGACG00000001867	660	608	816	398	649	749
ENSGACG00000001868	114	30	211	47	184	190
ENSGACG00000001869	0	0	0	0	2	0
ENSGACG00000001870	2	3	8	3	0	10
ENSGACG00000001871	38	14	22	26	42	24
ENSGACG00000001872	204	202	266	206	230	214
ENSGACG00000001873	110	116	268	144	308	134
ENSGACG00000001874	0	0	0	0	0	0
ENSGACG00000001875	492	384	420	174	534	276
ENSGACG00000001876	0	0	0	0	0	0
ENSGACG00000001877	9	14	9	9	22	11
ENSGACG00000001878	124	68	108	44	98	68
ENSGACG00000001879	158	218	324	194	494	316
ENSGACG00000001880	54	128	212	396	120	132
ENSGACG00000001881	2	4	0	4	6	0
ENSGACG00000001882	12	6	2	0	6	0
ENSGACG00000001883	118	126	134	52	268	108
ENSGACG00000001884	2544	1558	2982	1786	2454	1940
ENSGACG00000001885	0	2	0	2	0	0
ENSGACG00000001886	88	122	180	90	134	108
ENSGACG00000001887	362	542	902	1016	814	456
ENSGACG00000001888	902	994	1966	1352	1778	1336
ENSGACG00000001889	1140	994	1070	724	1422	960
ENSGACG00000001890	98	122	90	70	214	100
ENSGACG00000001891	220	300	494	154	494	292
ENSGACG00000001892	18	8	34	12	10	8
ENSGACG00000001893	10	2	16	10	16	14
ENSGACG00000001894	5920	2708	5082	6762	12322	3850
ENSGACG00000001895	0	0	0	0	0	0
ENSGACG00000001896	48	40	74	74	116	88
ENSGACG00000001897	1236	880	1414	1214	940	874
ENSGACG00000001898	830	1056	1544	1240	2494	1104
ENSGACG00000001899	74	0	0	6	0	8
ENSGACG00000001900	2	0	0	0	2	4
ENSGACG00000001901	0	2	2	0	8	2
ENSGACG00000001902	8	2	0	0	0	2
ENSGACG00000001903	752	586	934	828	756	690
ENSGACG00000001904	1072	658	532	634	1272	422
ENSGACG00000001905	166	142	230	156	338	138
ENSGACG00000001906	1162	1132	1656	1220	1474	1188
ENSGACG00000001907	0	0	0	0	0	0
ENSGACG00000001908	2	0	0	0	0	0
ENSGACG00000001909	2	2	0	0	2	2
ENSGACG00000001910	0	2	3	2	14	0
ENSGACG00000001911	54354	25250	61780	47194	63672	44942
ENSGACG00000001912	58	79	135	284	91	99
ENSGACG00000001913	20	12	24	17	67	14
ENSGACG00000001914	925	1136	1314	1328	1222	1366
ENSGACG00000001915	8	4	18	6	6	0
ENSGACG00000001916	170	116	308	266	252	172
ENSGACG00000001917	498	318	414	260	476	290
ENSGACG00000001918	3404	1854	3110	360	3742	1768
ENSGACG00000001919	5	0	0	4	0	0
ENSGACG00000001920	416	700	1040	580	803	321
ENSGACG00000001921	6	3	0	5	17	0
ENSGACG00000001922	74	108	98	58	356	224
ENSGACG00000001923	52	28	38	6	68	40
ENSGACG00000001924	12	2	6	0	16	14
ENSGACG00000001925	120	20	172	82	154	76
ENSGACG00000001926	8	4	14	8	16	10
ENSGACG00000001927	98	74	122	282	236	272
ENSGACG00000001928	160	108	117	116	102	173
ENSGACG00000001929	4216	2285	2877	2563	3162	2763
ENSGACG00000001930	262	234	338	254	310	198
ENSGACG00000001931	12	12	14	26	64	54
ENSGACG00000001932	2	8	30	4	20	14
ENSGACG00000001933	2656	1119	1443	1123	1470	1547
ENSGACG00000001934	2566	2480	3328	1746	3506	2548
ENSGACG00000001935	2	4	2	4	1	2
ENSGACG00000001936	2030	2450	4402	3650	3726	3432
ENSGACG00000001937	100	179	325	175	76	126
ENSGACG00000001938	2884	1892	3884	1298	3286	2182
ENSGACG00000001939	3570	2142	2900	1018	3214	1438
ENSGACG00000001940	71244	38500	67196	33296	54168	50022
ENSGACG00000001941	4	2	27	20	33	1
ENSGACG00000001942	2126	2126	2932	2436	3570	2884
ENSGACG00000001943	0	0	10	4	2	2
ENSGACG00000001944	2	2	4	0	0	0
ENSGACG00000001945	2216	1496	3028	1194	2230	2066
ENSGACG00000001946	90	168	282	176	258	184
ENSGACG00000001947	0	0	1	0	1	0
ENSGACG00000001948	0	0	0	0	0	0
ENSGACG00000001949	4	2	0	2	4	4
ENSGACG00000001950	134	50	14	18	258	0
ENSGACG00000001951	0	0	0	0	0	0
ENSGACG00000001952	12	14	132	46	22	52
ENSGACG00000001953	0	0	0	0	0	0
ENSGACG00000001954	9150	4142	6466	2860	4150	3246
ENSGACG00000001955	726	270	306	246	546	658
ENSGACG00000001956	0	0	0	0	0	0
ENSGACG00000001957	2	0	6	0	0	4
ENSGACG00000001958	646	552	988	708	706	766
ENSGACG00000001959	0	0	2	16	0	4
ENSGACG00000001960	8	8	16	0	14	6
ENSGACG00000001961	721	374	668	648	438	417
ENSGACG00000001962	0	0	3	0	0	0
ENSGACG00000001963	0	4	14	2	0	12
ENSGACG00000001964	2	1	6	0	4	1
ENSGACG00000001965	0	0	6	1	10	0
ENSGACG00000001966	215	88	330	182	202	185
ENSGACG00000001967	0	0	0	2	0	1
ENSGACG00000001968	2	0	0	2	0	0
ENSGACG00000001969	126	120	184	68	304	178
ENSGACG00000001970	552	662	1084	506	770	462
ENSGACG00000001971	0	2	4	0	7	0
ENSGACG00000001972	0	0	0	0	0	0
ENSGACG00000001973	74	51	32	83	73	2
ENSGACG00000001974	1100	1448	2490	1174	2432	1632
ENSGACG00000001975	26	26	98	28	38	14
ENSGACG00000001976	0	0	0	2	2	0
ENSGACG00000001977	0	0	0	0	0	0
ENSGACG00000001978	49	27	62	31	125	22
ENSGACG00000001979	2	0	6	0	0	0
ENSGACG00000001980	4	0	0	0	0	0
ENSGACG00000001981	26	18	6	0	60	28
ENSGACG00000001982	0	0	0	0	0	0
ENSGACG00000001983	2	12	2	4	2	6
ENSGACG00000001984	122	36	46	54	100	62
ENSGACG00000001985	20772	24116	29770	14902	24102	17616
ENSGACG00000001986	1362	832	1162	516	1120	952
ENSGACG00000001987	72	38	42	28	92	56
ENSGACG00000001988	200	150	216	148	352	138
ENSGACG00000001989	6	10	0	0	8	0
ENSGACG00000001990	46	30	68	16	80	46
ENSGACG00000001991	62	28	60	30	66	58
ENSGACG00000001992	10	4	4	2	16	8
ENSGACG00000001993	3412	3334	4280	5320	7508	5226
ENSGACG00000001994	0	0	0	0	0	0
ENSGACG00000001995	44	68	44	170	82	48
ENSGACG00000001996	484	196	696	420	394	510
ENSGACG00000001997	1730	2126	2516	2100	4162	3196
ENSGACG00000001998	0	0	0	0	0	0
ENSGACG00000001999	500	550	1134	756	832	464
ENSGACG00000002000	1188	844	1912	1812	1380	1012
ENSGACG00000002001	136	132	202	236	246	170
ENSGACG00000002002	1178	1056	1770	1276	1258	950
ENSGACG00000002003	58	44	62	56	184	92
ENSGACG00000002004	2	0	2	0	4	0
ENSGACG00000002005	0	0	0	0	0	0
ENSGACG00000002006	804	574	1064	378	1178	704
ENSGACG00000002007	280	832	940	1604	1444	1318
ENSGACG00000002008	0	0	0	0	2	0
ENSGACG00000002009	76	226	334	354	484	400
ENSGACG00000002010	5594	5022	7208	4510	7902	6430
ENSGACG00000002011	86	58	72	40	186	26
ENSGACG00000002012	6	2	14	12	28	12
ENSGACG00000002013	14	2	8	8	18	12
ENSGACG00000002014	0	0	0	0	0	0
ENSGACG00000002015	1250	1088	1066	950	1686	1680
ENSGACG00000002016	1184	814	1558	462	1608	846
ENSGACG00000002017	0	0	0	0	0	0
ENSGACG00000002018	0	0	0	0	0	0
ENSGACG00000002019	534	494	662	298	548	530
ENSGACG00000002020	188	76	16	10	40	10
ENSGACG00000002021	2	4	4	8	10	0
ENSGACG00000002022	0	0	0	0	2	0
ENSGACG00000002023	314	100	120	84	94	96
ENSGACG00000002024	0	0	0	0	0	0
ENSGACG00000002025	1880	1542	1378	1308	2262	1920
ENSGACG00000002027	4	2	6	0	2	2
ENSGACG00000002028	8	26	30	4	74	14
[truncated: 20,457 more rows]
