# Supplementary material for: Transcriptional mechanisms underlying life‐history responses to climate change in the three‐spined stickleback
Source: Evol Appl. 2017 May 15;10(7):718–30. doi: 10.1111/eva.12487 (PMC5511362; doi:10.1111/eva.12487)
Supplement: Supplementary file 9 [file EVA-10-718-s009.xlsx]

## Sheet: Table S7
Table S7. Real-time qPCR data of mRNA transcripts for 6 candidate genes in brain tissue (ND5, ATP6, smtlb, pomca, tshba and kdm7aa) and 5 candidate genes in liver tissue (apoba, tspan13a, cecr5, abca2 and tle3a).

## Sheet: gene expression
sample	family	exp	tspan13	tle13	abca	apoba	cecr5	ATPase6	kdm7aa	ND5	tshba	smtlb	pomca
1	1	c	5.55879	2.06323	NA	7.25271	5.04658	NA	NA	NA	NA	NA	NA
3	2	c	6.55346	6.01723	NA	5.52283	3.75645	NA	NA	NA	NA	NA	NA
4	2	c	6.16012	6.15661	4.70755	4.80175	4.05576	NA	NA	NA	NA	NA	NA
10	6	c	7.86634	2.46652	2.35797	5.98496	4.83469	NA	NA	NA	NA	NA	NA
11	6	w	5.5472	6.97553	0.959472	7.77529	3.36781	NA	NA	NA	NA	NA	NA
12	7	c	7.84537	3.7869	2.88684	6.65431	4.0578	NA	NA	NA	NA	NA	NA
15	8	c	6.40489	2.69323	4.79265	7.58381	4.09833	13.0419	9.91981	10.5349	8.92399	4.97309	7.06345
16	9	c	5.21189	0.144071	2.96085	8.03923	5.23074	NA	NA	NA	NA	NA	NA
17	9	w	3.47579	1.43353	0.472507	7.50525	4.65021	NA	NA	NA	NA	NA	NA
20	12	c	6.51867	4.05892	NA	6.54064	4.68194	15.4258	7.07691	10.5349	3.03481	4.86588	7.32936
22	13	w	5.54948	1.55867	-0.267255	6.91857	3.637	NA	NA	NA	NA	NA	NA
24	13	w	5.00056	2.96563	1.02782	6.35766	5.80453	17.6894	8.24818	11.9695	8.25108	1.94161	5.82301
26	15	c	5.11735	4.24954	NA	6.5922	4.507	16.0633	6.1569	10.5349	5.81737	4.9302	7.65426
27	15	w	3.24759	3.8221	6.19348	5.87017	4.95069	17.4971	5.9959	11.9695	4.08081	1.97333	4.78594
28	16	w	4.73868	5.14979	2.39764	4.21694	5.09783	19.4641	5.77397	11.9695	5.19529	1.90638	5.39109
31	17	w	4.41265	6.1632	3.10815	3.51783	NA	17.3364	10.9259	11.5082	12.5993	1.95401	5.32086
33	18	c	5.19477	4.53844	6.23158	7.19127	4.56787	13.212	10.3974	10.0736	7.69802	NA	7.63807
34	18	w	3.38531	4.48762	6.20052	7.08197	5.02876	14.6457	10.2364	11.5082	5.96147	1.91017	4.76975
36	19	c	8.12014	1.61358	-0.35311	13.4465	4.29697	NA	NA	NA	NA	NA	NA
37	19	w	6.5894	1.36472	0.988639	12.1264	3.5618	NA	NA	NA	NA	NA	NA
39	21	w	3.61875	3.15779	0.0138056	11.8861	4.95841	16.7421	10.4942	11.5082	4.67763	1.93914	4.32734
40	21	c	4.96208	NA	NA	NA	NA	15.3084	10.6552	10.0736	6.41419	NA	NA
42	23	w	5.91455	3.08604	-1.03606	12.6257	4.42303	15.6659	7.9939	9.08249	2.8651	1.8504	5.41146
43	26	c	6.6195	3.30639	2.29848	6.63255	4.78867	13.4884	9.69546	10.0736	3.67656	4.84574	7.31889
44	26	w	4.31812	3.06331	-0.460471	7.41538	5.69213	NA	NA	NA	NA	NA	NA
45	28	c	5.86077	1.43735	0.338457	9.42306	5.9198	NA	NA	NA	NA	NA	NA
47	28	c	6.72746	3.08874	NA	NA	3.62852	18.7222	8.9023	7.6479	3.82866	4.82799	7.3111
48	29	c	5.64159	4.02328	NA	6.65523	NA	16.5059	10.2105	7.6479	4.64749	4.73034	10.4977
52	30	w	4.99368	NA	NA	5.6474	NA	19.7437	7.23603	9.08249	9.33976	NA	NA
53	31	c	5.64956	3.28487	6.46194	7.64788	5.63972	16.4104	4.29241	7.6479	0.728172	NA	7.279
55	33	c	5.4956	4.99567	NA	6.92544	NA	NA	NA	NA	NA	4.89938	7.13279
56	33	w	3.71579	4.08782	5.62557	7.78937	4.00457	NA	NA	NA	NA	NA	4.26447
57	34	w	5.92973	NA	NA	5.87959	NA	17.2571	11.2158	9.08249	4.73684	1.98129	4.76314
